# Supplementary material for: Identification of a common ketohexokinase-dependent link driving alcohol intake and alcohol-associated liver disease in mice
Source: Nat Metab. 2025 Nov 10;7(11):2250–67. doi: 10.1038/s42255-025-01402-x (PMC12638252; doi:10.1038/s42255-025-01402-x)
Supplement: Supplementary file 2 — Statistical source data for Figs. 1–7 and Extended Data Figs. 1–8. [file 42255_2025_1402_MOESM2_ESM.xlsx]

## Sheet: Figure 1
	Panel A: khk mRNA						Panel B, left: KHK Activity, Liver						Wild Type Ethanol 0%				Wild Type Ethanol 10%				KHK-A KO Ethanol 10%				KHK-A/C KO Ethanol 10%
	KHK-A mRNA	KHK-A mRNA	KHK-C mRNA	KHK-C mRNA			Wild type	Wild type	KHK-A KO	KHK-A/C KO			515 nm Absorbance				515 nm Absorbance				515 nm Absorbance				515 nm Absorbance
	Ethanol 0%	Ethanol 10%	Ethanol 0%	Ethanol 10%			Ethanol 0%	Ethanol 10%	Ethanol 10%	Ethanol 10%			OD t0	OD t30'			OD t0	OD t30'			OD t0	OD t30'			OD t0	OD t30'
Mouse 1	0.725	1.914	0.547	1.523		Mouse 1	36.55	66.55	82.335	2.455		Mouse 1	0.875	0.555187		Mouse 1	0.778	0.260241		Mouse 1	0.813	0.143616		Mouse 1	0.755	0.736465
Mouse 2	0.412	1.585	0.747	1.772		Mouse 2	40.223	68.355	89.155	3.123		Mouse 2	0.778	0.465065		Mouse 2	0.882	0.279109		Mouse 2	0.778	0.0843741		Mouse 2	0.69	0.668451
Mouse 3	0.666	1.613	0.616	1.851		Mouse 3	32.51	82.135	59.55	4.785		Mouse 3	0.812	0.548019		Mouse 3	0.806	0.143992		Mouse 3	0.808	0.326836		Mouse 3	0.805	0.766481
Mouse 4	1.128	2.663	0.412	3.442		Mouse 4	27.225	78.443	45.625	5.255		Mouse 4	0.686	0.499237		Mouse 4	0.756	0.162971		Mouse 4	0.69	0.375187		Mouse 4	0.772	0.731431
Mouse 5	1.16	3.351	0.89	3.223		Mouse 5	41.32	95.195	66.125	11.885		Mouse 5	0.889	0.521665		Mouse 5	0.699	0.033587		Mouse 5	0.733	0.248304		Mouse 5	0.734	0.646764
Mouse 6	1.202	2.323	1.132	2.906		Mouse 6	43.337	89.225	76.33	9.785		Mouse 6	0.775	0.439138		Mouse 6	0.81	0.0872775		Mouse 6	0.751	0.177762		Mouse 6	0.808	0.728937
							Panel B, right: KHK Activity, Small Intestine						Wild Type Ethanol 0%				Wild Type Ethanol 10%				KHK-A KO Ethanol 10%				KHK-A/C KO Ethanol 10%
							Wild type	Wild type	KHK-A KO	KHK-A/C KO			515 nm Absorbance				515 nm Absorbance				515 nm Absorbance				515 nm Absorbance
							Ethanol 0%	Ethanol 10%	Ethanol 10%	Ethanol 10%			OD t0	OD t16'			OD t0	OD t30'			OD t0	OD t30'			OD t0	OD t30'
						Mouse 1	21.856	49.415	76.755	0.775		Mouse 1	0.778	0.60796		Mouse 1	0.776	0.39254		Mouse 1	0.808	0.18782		Mouse 1	0.742	0.73625
						Mouse 2	22.331	55.355	59.055	5.125		Mouse 2	0.812	0.630672		Mouse 2	0.723	0.322783		Mouse 2	0.812	0.332473		Mouse 2	0.778	0.738128
						Mouse 3	41.557	70.22	67.655	9.223		Mouse 3	0.689	0.402672		Mouse 3	0.745	0.221861		Mouse 3	0.775	0.250674		Mouse 3	0.723	0.656318
						Mouse 4	20.335	61.8	69.195	4.186		Mouse 4	0.713	0.568011		Mouse 4	0.69	0.26358		Mouse 4	0.69	0.212555		Mouse 4	0.901	0.863284
						Mouse 5	34.495	57.975	68.055	8.421		Mouse 5	0.823	0.539106		Mouse 5	0.803	0.337461		Mouse 5	0.803	0.256518		Mouse 5	0.899	0.823295
						Mouse 6	33.069	50.99	71.995	2.965		Mouse 6	0.845	0.565567		Mouse 6	0.812	0.397961		Mouse 6	0.808	0.22628		Mouse 6	0.845	0.819946
Males	Panel C,E: Water -EtOH Preference Ratio WT vs KHK-A/C KO						Panel C: Water -EtOH Preference Ratio WT vs KHK-A/C KO
	Wild Type						KHK-A/C KO
	Ethanol 0%	Ethanol 3%	Ethanol 6%	Ethanol 10%			Ethanol 0%	Ethanol 3%	Ethanol 6%	Ethanol 10%
Mouse 1	44.9036	54.717	39.9351	49.3007		Mouse 1	51.8797	22.0532	11.0429	5.33333
Mouse 2	55.4264	60.5442	40.9894	28.3925		Mouse 2	55.3571	24.9201	12.2024	1.09091
Mouse 3	55.7196	61.5646	39.697	31.07		Mouse 3	57.0312	20.8075	9.1858	1.66667
Mouse 4	56.9277	63.7931	41.9476	40.1869		Mouse 4	49.422	24.8705	9.94624	2.33333
Mouse 5	42.8224	68.9922	46.5517	35.9551		Mouse 5	53.0547	19.8473	17.8273	3
Wild Type	Ethanol 0% ml		Ethanol 3% ml		Ethanol 6% ml		Ethanol 10% ml			KHK-A/C KO	Ethanol 0% ml		Ethanol 3% ml		Ethanol 6% ml		Ethanol 10% ml
	Ethanol 0%	Water	Ethanol 3%	Water	Ethanol 6%	Water	Ethanol 10%	Water			Ethanol 0%	Water	Ethanol 3%	Water	Ethanol 6%	Water	Ethanol 10%	Water
Mouse 1	1.63	2	1.45	1.2	1.23	1.85	1.41	1.45		Mouse 1	1.38	1.28	0.58	2.05	0.36	2.9	0.16	2.84
Mouse 2	1.43	1.15	1.78	1.16	1.16	1.67	1.36	3.43		Mouse 2	1.55	1.25	0.78	2.35	0.41	2.95	0.03	2.72
Mouse 3	1.51	1.2	1.81	1.13	1.31	1.99	1.51	3.35		Mouse 3	1.46	1.1	0.67	2.55	0.44	4.35	0.05	2.95
Mouse 4	1.89	1.43	1.85	1.05	1.12	1.55	1.29	1.92		Mouse 4	1.71	1.75	0.96	2.9	0.37	3.35	0.07	2.93
Mouse 5	1.76	2.35	1.78	0.8	1.08	1.24	1.6	2.85		Mouse 5	1.65	1.46	0.78	3.15	0.64	2.95	0.12	3.88
Males	Panel D: Ethanol Intake WT vs KHK-A/C KO
	Wild Type						KHK-A/C KO
	Ethanol 0%	Ethanol 3%	Ethanol 6%	Ethanol 10%			Ethanol 0%	Ethanol 3%	Ethanol 6%	Ethanol 10%
Mouse 1	0	2.09135	3.35455	1.87168		Mouse 1	0	0.805556	0.981818	0.707965
Mouse 2	0	2.29185	2.91213	1.7		Mouse 2	0	1.06849	1.0885	0.132743
Mouse 3	0	2.35065	3.2887	1.8719		Mouse 3	0	0.877729	1.11864	0.221239
Mouse 4	0	2.46667	2.85957	1.62605		Mouse 4	0	1.13386	0.863813	0.309735
Mouse 5	0	2.47222	2.82969	2.08696		Mouse 5	0	1.06364	1.67686	0.530973
Wild Type	Ethanol 0% g/kg/day					KHK-A/C KO	Ethanol 0% g/kg/day
	Ethanol 0%	Ethanol 3%	Ethanol 6%	Ethanol 10%			Ethanol 0%	Ethanol 3%	Ethanol 6%	Ethanol 10%
Mouse 1	0	2.09135	3.35455	1.87168		Mouse 1	0	0.805556	0.981818	0.707965
Mouse 2	0	2.29185	2.91213	1.7		Mouse 2	0	1.06849	1.0885	0.132743
Mouse 3	0	2.35065	3.2887	1.8719		Mouse 3	0	0.877729	1.11864	0.221239
Mouse 4	0	2.46667	2.85957	1.62605		Mouse 4	0	1.13386	0.863813	0.309735
Mouse 5	0	2.47222	2.82969	2.08696		Mouse 5	0	1.06364	1.67686	0.530973
Males	Panel F: Cumulative Ethanol Intake
	Wild Type			KHK-A/C KO
Mouse 1	15.3783		Mouse 1	1.8618
Mouse 2	14.8578		Mouse 2	0.5328
Mouse 3	16.4895		Mouse 3	0.7437
Mouse 4	14.1147		Mouse 4	0.9546
Mouse 5	17.349		Mouse 5	1.5606
Females	Panels G-J Water -EtOH Preference Ratio WT vs KHK-A/C KO, Ethanol Intake WT vs KHK-A/C KO, Cumulative Ethanol Intake
Females		EtOH	WT			KHK-A/C
		0	52.4	5	5	48	5	5
		3	65.8	8	5	69.8	8	5
		6	66	4	5	57.6	5	5
		10	44.6	9	5	9.6	1	5
																	Intake
g EtOH	ml	EtOH	WT					EtOH	KHK-A/C					ml			EtOH	WT					EtOH	KHK-A/C
		0	56	53	60	45	48	0	55	48	45	40	52		0.275945		0	0	0	0	0	0	0	0	0	0	0	0
0.063	2.1	3	68	58	65	70	68	3	69	70	75	60	75	1.9	0.281165	0.057	3	2.1	2.5	2.7	1.5	1.9	3	1.9	2.3	2.5	2.3	2.7
0.138	2.3	6	65	70	65	68	62	6	45	65	53	60	65	2.4	0.0735902	0.144	6	2.3	2.6	2	2.2	2.7	6	2.4	2.3	2.2	1.7	1.5
0.11	1.1	10	35	45	52	36	55	10	13	5	16	10	4	0.1	6.86269e-05	0.01	10	1.1	1.2	1.3	1.5	1.8	10	0.1	0.2	0.2	0.1	0.2
	Weight		23.4	24.2	24	24.1	23.3		22.7	23.9	23.8	24.6	24.4		0.83852
Intake	g/kg/day	3	2.69231	2.60331	2.625	2.61411	2.70386	3	2.51101	2.38494	2.39496	2.31707	2.33607	Cumulative	Intake
		6	5.89744	5.70248	5.75	5.72614	5.92275	6	6.34361	6.0251	6.05042	5.85366	5.90164		EtOH	WT					EtOH	KHK-A/C
		10	4.70085	4.54545	4.58333	4.56432	4.72103	10	0.440529	0.41841	0.420168	0.406504	0.409836			0	0	0	0	0	0	0	0	0	0	0
																24.117	25.636	27.443	23.543	25.567	3	3.135	2.335	2.441	3.123	3.998
		EtOH	WT			KHK-A															6
		0	#DIV/0!	7	5	#DIV/0!	7	5													10
		3	279.936	6	5	317.155	5	5
		6	419.074	7	5	381.175	3	5
		10	#DIV/0!	5	5	#DIV/0!	4	5
Panels K-M CPP and Locomotor Activity WT vs KHK-A/C KO
	WT					KHK-A/C KO
Time 0 days	270.79	237.33	258.54	310.13	396.47	211.9	222.64	305.48	319.86	314.45
Time 10 days	459.94	367.14	490.74	475.94	531.56	284.62	312.51	385.34	418.34	344.01
Time (x10 min)	WT					KHK-A/C KO
1	775.9	771.64	1121.72	722.36	1685.42	1258.6	2478.77	1237.53	2076.7	1598.51
2	637.73	193.99	524.77	610.2	495.83	291.47	1169.21	804.86	732.94	905.75
3	613	139.23	540.57	146.88	287.8	392.01	465.37	737.69	513.48	472.82
4	355.24	157.48	372.87	221.41	97.05	439.46	415.02	447.4	487.53	517.43
5	446.71	85.76	495.94	89.89	0	458.27	655.24	577.18	452.08	349.26
6	842.53	89.1	639.99	112.3	0	410.11	471.3	403.32	130.14	174.58
7	700.68	272.09	124.22	391.82	59.23	237.47	333.95	392.75	703.34	99.56
8	455.59	328.58	820.56	320.79	637.9	730.66	675.14	262.39	741.48	351.17
9	747.72	272.9	193.94	142.96	528.74	227.86	463.65	520.29	480.96	931.84
10	712.58	210.69	400.53	483.02	562.95	811.96	509.06	411.94	565.55	647.13
11	872.93	450.27	291.69	227.49	464.04	258.2	718.6	391.26	508.23	926.12
12	900.8	170.04	540.35	406.18	649	524.65	356.48	370.9	184.69	532.72
13	488.31	543.07	190.08	60.12	456.68	251.47	534.76	422.91	373.24	725.39
14	817.1	148.36	260.91	692.87	323.49	447.41	247.18	300.36	377.08	600.65
15	749.56	159.72	280.9	458.95	483.73	353.69	138.16	281.6	296.32	638.41
16	604.39	65.83	212.85	258.7	275.65	89.81	469.01	313.57	325.54	316.63
17	941.67	0	363.92	154.52	289.55	627.65	462.42	127.48	79.19	35.17
18	700.9	152.61	449.48	235.51	504.64	353.18	330.82	0	0	365.64
19	800.77	235.39	236.44	339.12	473.34	344.49	426.12	227.82	402.6	879.65
20	774.82	240.74	107.73	60.38	464.07	252.16	72.55	330.9	484.53	457.33
21	617.69	203.73	29.62	0	524.59	335.69	432.55	0	218.55	402.13
22	824.54	421.77	406.77	418.17	575.22	72.01	386.68	333.42	250.09	720.53
23	758.91	230.63	76.1	0	264.47	127.45	287.02	0	241.18	466.3
24	1369.3	403.01	369.78	0	273.21	275.25	275.79	0	0	318.1
Panels P-R
Fig1P dFosB densitometry WT vs FKA-KO
	WT 0% EtOH	WT 10% EtOH	KHK-A/C KO 0% EtOH	KHK-A/C 10% EtOH
	0.35	4.78	0.25	1.03
	0.46	2.93	0.46	0.92
	0.71	1.91	0.79	0.37
	0.42	3.29	0.67	0.69
	0.78	3.23	0.51	0.65
	0.26	2.76	0.3	0.41
Fig1Q glur2 mRNA WT vs FKA-KO
	WT 0% EtOH	WT 10% EtOH	KHK-A/C KO 0% EtOH	KHK-A/C 10% EtOH
	1.064	4.41	0.421	0.675
	1.125	2.31	0.582	0.327
	1.21	2.661	0.699	0.578
	0.587	3.712	0.401	0.645
	0.555	4.251	0.901	0.782
	0.274	3.278	1.079	1.212
Fig1R cdk5 mRNA WT vs FKA-KO
	WT 0% EtOH	WT 10% EtOH	KHK-A/C KO 0% EtOH	KHK-A/C 10% EtOH
	1.333	5.702	0.492	0.753
	1.419	5.196	1.135	0.412
	1.124	3.744	1.593	1.256
	0.683	5.71	1.251	1.312
	1.074	4.362	1.414	1.376
	1.136	3.367	1.167	1.167

## Sheet: Figure 2
Panel B: Change in Osmolality
EtOH 1 g/kg
	0% solution					25% solution					5% solution
	274.8					301					281.4
t15' Osmolality	278	282	266	291	257	296	305	299	300	305	286	284	282	279	276
						21.2	30.2	24.2	25.2	30.2	11.2	9.2	7.2	4.2	1.2
EtOH 2 g/kg
	0% solution					25% solution					5% solution
	275.8					315.4					284
t15' Osmolality	268	274	281	276	280	321	330	309	310	307	287	280	286	278	289
						46.2	55.2	34.2	35.2	32.2	12.2	5.2	11.2	3.2	14.2
EtOH 3 g/kg
	0% solution					25% solution					5% solution
	273					336.6					290.4
t15' Osmolality	278	267	268	280	272	333	328	344	348	330	291	285	288	292	296
						58.2	53.2	69.2	73.2	55.2	16.2	10.2	13.2	17.2	21.2
Panel C: Liver Sorbitol									STD	nmol/ul
									0.005	0
									0.123	10
									0.245	20
									0.468	40
									0.799	80
									1.123	100
	OD
	EtOH 1 g/kg
	0% solution			25% solution			5% solution
	0.012	0.018	0.015	0.018	0.016	0.017	0.017	0.015	0.016
	0.012	0.017	0.0145	0.016	0.019	0.0175	0.017	0.014	0.0155
	0.013	0.016	0.0145	0.015	0.019	0.017	0.015	0.016	0.0155
	0.013	0.015	0.014	0.013	0.018	0.0155	0.015	0.014	0.0145
	0.018	0.012	0.015	0.017	0.019	0.018	0.014	0.018	0.016
			0% solution			25% solution			5% solution				0% solution			25% solution			5% solution
	nmol/ul		0.114185			0.300743			0.207464		pmol/ul		114.185			300.743			207.464
			0.0675455			0.347383			0.160824				67.5455			347.383			160.824
			0.0675455			0.300743			0.160824				67.5455			300.743			160.824
			0.020906			0.160824			0.0675455				20.906			160.824			67.5455
			0.114185			0.394022			0.207464				114.185			394.022			207.464
			0% solution			25% solution			5% solution
	Protein ug/ul		5.45			6.55			13.04
			5.75			10.55			15.92
			9.65			6.84			9.86
			2.7			3.72			4.86
			11.42			7.76			12.84
	nmol/ug		0% solution			25% solution			5% solution
		Mouse 1	20.9514		Mouse 1	45.915		Mouse 1	15.9098
		Mouse 2	11.747		Mouse 2	32.9273		Mouse 2	10.102
		Mouse 3	6.99953		Mouse 3	43.9683		Mouse 3	16.3108
		Mouse 4	7.74296		Mouse 4	43.2324		Mouse 4	13.8983
		Mouse 5	9.99869	11.4879	Mouse 5	50.776	43.3638	Mouse 5	16.1576	14.4757
	OD
	EtOH 2 g/kg
				25% solution			5% solution
				0.018	0.019	0.0185	0.018	0.018	0.018
				0.024	0.022	0.023	0.017	0.016	0.0165
				0.024	0.021	0.0225	0.014	0.016	0.015
				0.023	0.025	0.024	0.017	0.015	0.016
				0.019	0.022	0.0205	0.017	0.018	0.0175
						25% solution			5% solution				0% solution			25% solution			5% solution
						0.440661			0.394022		pmol/ul		0			440.661			394.022
						0.860417			0.254104				0			860.417			254.104
						0.813777			0.114185				0			813.777			114.185
						0.953696			0.207464				0			953.696			207.464
						0.627219			0.347383				0			627.219			347.383
						25% solution			5% solution
						6.46			12.76
						10.84			7.78
						6.56			8.85
						9.42			9.14
						8.89			13.13
						25% solution			5% solution
					Mouse 1	68.2139		Mouse 1	30.8795
					Mouse 2	79.3743		Mouse 2	32.6611
					Mouse 3	124.051		Mouse 3	12.9023
					Mouse 4	101.242		Mouse 4	22.6985
					Mouse 5	70.5534	88.6869	Mouse 5	26.4572	25.1197
	OD
	EtOH 3 g/kg
				25% solution			5% solution
				0.023	0.025	0.024	0.016	0.017	0.0165
				0.031	0.028	0.0295	0.015	0.016	0.0155
				0.027	0.029	0.028	0.014	0.016	0.015
				0.028	0.026	0.027	0.013	0.016	0.0145
				0.028	0.028	0.028	0.014	0.015	0.0145
						25% solution			5% solution				0% solution			25% solution			5% solution
						0.953696			0.254104		pmol/ul		0			953.696			254.104
						1.46673			0.160824				0			1466.73			160.824
						1.32681			0.114185				0			1326.81			114.185
						1.23353			0.0675455				0			1233.53			67.5455
						1.32681			0.0675455				0			1326.81			67.5455
						25% solution			5% solution
						7.15			11.81
						8.16			6.96
						6.89			5.85
						9.37			5.46
						9.04			4.22
						25% solution			5% solution
					Mouse 1	133.384		Mouse 1	21.516
					Mouse 2	179.746		Mouse 2	23.107
					Mouse 3	192.571		Mouse 3	19.5188
					Mouse 4	131.647		Mouse 4	12.371
					Mouse 5	146.771	156.824	Mouse 5	16.006	18.5037
Panel D: Liver Fructose									STD	nmol/ul
									0.004	0
									0.156	10
									0.299	30
									0.585	60
									0.899	100
									1.367	150
	OD
	EtOH 1 g/kg
	0% solution			25% solution			5% solution
	0.034	0.036	0.035	0.037	0.04	0.0385	0.035	0.036	0.0355
	0.038	0.032	0.035	0.036	0.039	0.0375	0.036	0.035	0.0355
	0.039	0.033	0.036	0.036	0.038	0.037	0.035	0.035	0.035
	0.034	0.036	0.035	0.034	0.038	0.036	0.036	0.034	0.035
	0.036	0.035	0.0355	0.036	0.038	0.037	0.034	0.036	0.035
			0% solution			25% solution			5% solution				0% solution			25% solution			5% solution
	nmol/ul		0.02			0.41501			0.07643		pmol/ul		20			415.01			76.43
			0.02			0.30215			0.07643				20			302.15			76.43
			0.13286			0.24572			0.02				132.86			245.72			20
			0.02			0.13286			0.02				20			132.86			20
			0.07643			0.24572			0.02				76.43			245.72			20
			0% solution			25% solution			5% solution
	Protein ug/ul		3.55			8.98			7.76
			2.73			10.55			15.92
			8.16			8.46			9.57
			7.1			4.66			5.1
			11.42			8.84			6.77
	nmol/ug		0% solution			25% solution			5% solution
		Mouse 1	5.6338		Mouse 1	46.2149		Mouse 1	9.84923
		Mouse 2	7.32601		Mouse 2	28.6398		Mouse 2	4.80088
		Mouse 3	16.2819		Mouse 3	29.0449		Mouse 3	2.08986
		Mouse 4	2.8169		Mouse 4	28.5107		Mouse 4	3.92157
		Mouse 5	6.69264	7.75024	Mouse 5	27.7964	32.0414	Mouse 5	2.95421	4.72315
	OD
	EtOH 2 g/kg
				25% solution			5% solution
				0.04	0.039	0.0395	0.035	0.037	0.036
				0.042	0.044	0.043	0.036	0.035	0.0355
				0.042	0.046	0.044	0.038	0.033	0.0355
				0.041	0.043	0.042	0.036	0.035	0.0355
				0.041	0.045	0.043	0.034	0.037	0.0355
	nmol/ul					25% solution			5% solution				0% solution			25% solution			5% solution
						0.52787			0.13286		pmol/ul		0			527.87			132.86
						0.92288			0.07643				0			922.88			76.43
						1.03574			0.07643				0			1035.74			76.43
						0.81002			0.07643				0			810.02			76.43
						0.92288			0.07643				0			922.88			76.43
	Protein ug/ul					25% solution			5% solution
						7.73			6.56
						8.98			5.35
						7.89			5.12
						9.95			8.98
						8.89			12.55
	nmol/ug
						25% solution			5% solution
				18	Mouse 1	68.2885		Mouse 1	20.253
				13	Mouse 2	102.771		Mouse 2	14.286
				12	Mouse 3	131.272		Mouse 3	14.9277
				6	Mouse 4	81.409		Mouse 4	8.51114
				5	Mouse 5	103.811	97.5103	Mouse 5	6.09004	12.8136
	OD
	EtOH 3 g/kg
				25% solution			5% solution
				0.045	0.047	0.046	0.036	0.035	0.0355
				0.048	0.05	0.049	0.037	0.035	0.036
				0.044	0.042	0.043	0.035	0.036	0.0355
				0.044	0.048	0.046	0.034	0.037	0.0355
				0.046	0.047	0.0465	0.035	0.036	0.0355
	nmol/ul					25% solution			5% solution				0% solution			25% solution			5% solution
						1.26146			0.07643		pmol/ul		0			1261.46			76.43
						1.60004			0.13286				0			1600.04			132.86
						0.92288			0.07643				0			922.88			76.43
						1.26146			0.07643				0			1261.46			76.43
						1.31789			0.07643				0			1317.89			76.43
	Protein ug/ul					25% solution			5% solution
						8.29			9.05
						9.12			6.23
						7.89			5.85
						8.51			5.46
						9.04			4.22
	nmol/ug
						25% solution			5% solution
					Mouse 1	152.166		Mouse 1	8.4453
					Mouse 2	175.443		Mouse 2	21.3258
					Mouse 3	116.968		Mouse 3	13.065
					Mouse 4	148.233		Mouse 4	13.9982
					Mouse 5	145.784	147.719	Mouse 5	18.1114	14.9891
Panel G-H: Preference ratio and Intake AR KO Males
		AR	Males	WT						AR Het									AR KO
Ethanol (%)	g EtOH	ml	EtOH	Mouse 1	Mouse 2	Mouse 3	Mouse 4	Mouse 5	EtOH	Mouse 1	Mouse 2	Mouse 3	Mouse 4	Mouse 5	ml			EtOH	Mouse 1	Mouse 2	Mouse 3	Mouse 4	Mouse 5
0			0	51	53	46	48	50	0	52	55	54	55	43				0	51	50	45	45	48
3	0.078	2.6	3	57	63	54	53	62	3	38	45	43	40	35	1.6	0.048	1.1	3	33	30	26	25	33	0.033
6	0.096	1.6	6	48	46	36	53	47	6	34	25	25	28	25	1	0.06	0.3	6	15	18	12	12	20	0.018
10	0.07	0.7	10	31	35	40	30	32	10	22	24	15	14	15	0.4	0.04	0.1	10	8	2	2	3	6	0.01
		Weight		24.6	24.5	26.2	26.4	25.4		25.5	24.4	25.5	26.7	25.3	Cumulative	Intake		Weight	23.7	24.1	24	24.5	24
	Intake	g/kg/day	3	3.17073	3.18367	2.9771	2.95455	3.07087	3	1.88235	1.96721	1.88235	1.79775	1.89723		EtOH		3	1.39241	1.36929	1.375	1.34694	1.375
			6	3.90244	3.91837	3.66412	3.63636	3.77953	6	2.35294	2.45902	2.35294	2.24719	2.37154			26.262	6	0.759494	0.746888	0.75	0.734694	0.75
			10	2.84553	2.85714	2.67176	2.65152	2.75591	10	1.37255	1.43443	1.37255	1.31086	1.3834				10	0.421941	0.414938	0.416667	0.408163	0.416667
Panel I, L: Cumulative Intake AR KO Males and Females
Source Data in Extended Data 5A-B
Panel J-K: Preference ratio and Intake AR KO Females
		AR	Female	WT						AR Het									AR KO
Ethanol (%)	g EtOH	ml	EtOH	Mouse 1	Mouse 2	Mouse 3	Mouse 4	Mouse 5	EtOH	Mouse 1	Mouse 2	Mouse 3	Mouse 4	Mouse 5	ml			EtOH	Mouse 1	Mouse 2	Mouse 3	Mouse 4	Mouse 5
0			0	46	45	55	50	50	0	50	50	55	43	45				0	45	55	55	40	55
3	0.108	3.6	3	67	72	60	65	60	3	46	40	55	50	45	2.6	0.078	1.2	3	55	40	40	35	30	0.036
6	0.228	3.8	6	65	66	66	50	55	6	40	35	33	25	28	1.6	0.096	0.6	6	20	15	13	13	15	0.036
10	0.18	1.8	10	45	46	40	45	35	10	15	20	20	25	22	0.5	0.05	0.1	10	5	5	1	3	6	0.01
		Weight		24.3	22.5	23.7	24.8	25.5		23.7	24.7	25.3	25.2	25.5	Cumulative	Intake			24.6	24.2	25.8	24.8	25
	Intake	g/kg/day	3	4.44444	4.8	4.55696	4.35484	4.23529	3	3.29114	3.15789	3.083	3.09524	3.05882		EtOH		3	1.46341	1.4876	1.39535	1.45161	1.44
			6	9.38272	10.1333	9.62025	9.19355	8.94118	6	4.05063	3.88664	3.79447	3.80952	3.76471			26.262	6	1.21951	1.23967	1.16279	1.20968	1.2
			10	7.40741	8	7.59494	7.25806	7.05882	10	2.1097	2.02429	1.97628	1.98413	1.96078				10	0.406504	0.413223	0.387597	0.403226	0.4

## Sheet: Figure 3
Panel A-C: Preference ratio and Intake KHK-AlbCre
	Cre-Alb	Males
			WT						Alb-Cre									KHK-A/C KO
g EtOH	ml	EtOH	Mouse 1	Mouse 2	Mouse 3	Mouse 4	Mouse 5	EtOH	Mouse 1	Mouse 2	Mouse 3	Mouse 4	Mouse 5	ml			EtOH	Mouse 1	Mouse 2	Mouse 3	Mouse 4	Mouse 5
		0	53	55	45	50	55	0	50	55	45	47	53				0	55	50	47	45	53
0.081	2.7	3	65	60	55	55	55	3	38	40	35	35	30	2.3	0.069	1.2	3	25	30	27	23	26	0.036
0.132	2.2	6	45	55	54	50	55	6	30	33	25	20	15	1.3	0.078	0.4	6	14	10	15	10	5	0.024
0.09	0.9	10	35	35	42	40	40	10	18	20	16	13	15	0.4	0.04	0.1	10	3	4	6	7	3	0.01
	Weight		26.7	25.7	27	25.6	24.7		25.6	26	26.8	26.4	26.9	Cumulative	Intake			25.8	25.6	25.7	26.5	26.6
Intake	g/kg/day	3	3.03371	3.15175	3	3.16406	3.27935	3	2.69531	2.65385	2.57463	2.61364	2.56506		EtOH		3	1.39535	1.40625	1.40078	1.35849	1.35338
		6	4.94382	5.13619	4.88889	5.15625	5.34413	6	3.04687	3	2.91045	2.95455	2.89963			26.262	6	0.930233	0.9375	0.933852	0.90566	0.902256
		10	3.37079	3.50195	3.33333	3.51562	3.64372	10	1.5625	1.53846	1.49254	1.51515	1.48699				10	0.387597	0.390625	0.389105	0.377358	0.37594
			WT						Alb-Cre									KHK-A/C KO
ml EtOH	ml	EtOH	Mouse 1	Mouse 2	Mouse 3	Mouse 4	Mouse 5	EtOH	Mouse 1	Mouse 2	Mouse 3	Mouse 4	Mouse 5	ml			EtOH	Mouse 1	Mouse 2	Mouse 3	Mouse 4	Mouse 5
		0	0	0	0	0	0	0	0	0	0	0	0				0	0	0	0	0	0
0.081	2.7	3	3	2.3	2.6	2.4	2.2	3	2	1.5	1.7	1.8	1.6	2.3	0.069	1.2	3	0.8	0.9	1	1.1	0.7	0.036
0.132	2.2	6	1.7	2	2.3	2.2	2.1	6	1.1	0.7	1	1.2	0.5	1.3	0.078	0.4	6	0.7	0.7	0.5	0.4	0.4	0.024
0.09	0.9	10	1.4	1.6	1.5	1.3	1.5	10	0.4	0.5	0.6	0.3	0.4	0.4	0.04	0.1	10	0.1	0.2	0.31	0.2	0.1	0.01
	Weight		26.7	25.7	27	25.6	24.7		25.6	26	26.8	26.4	26.9	Cumulative	Intake			25.8	25.6	25.7	26.5	26.6
Panel D-E: 30-week and cumulative Intake KHK-AlbCre	g/kg
	WT						Alb-Cre						KHK-A/C KO
Time (weeks)	Mice 1-6						Mice 1-6						Mice 1-6
0	0	0	0	0	0	0	0	0	0	0	0	0	0	0	0	0	0	0
1	2	2.3	1.7	2.4	1.6	1.8	0.4	0.3	0.2	0.4	0.2	0.4	0.7	0.4	0.7	0.4	1	0.8
2	2.1	2.1	1.8	2.3	1.7	1.5	0.3	0.2	0.1	0.2	0.4	0.2	0.8	0.4	0.7	0.6	1.3	0.7
3	2.2	1.8	1.6	2.1	1.6	2	0.4	0.2	0.2	0.3	0.2	0.3	0.9	0.6	0.5	0.3	1.3	0.8
4	1.8	1.6	1.7	2.4	1.8	2.2	0.3	0.4	0.3	0.2	0.3	0.1	0.8	0.7	0.6	0.54	2	0.6
5	1.5	1.8	1.9	2.3	1.4	1.9	0.2	0.2	0.1	0.2	0.2	0.3	0.7	0.6	0.7	0.6	1.2	0.6
6	1.9	2	3	2.1	1.6	2.4	0.2	0.2	0.3	0.1	0.2	0.1	0.8	0.4	0.5	0.6	1.4	0.5
7	2.3	2.1	2.3	2.4	1.6	2.4	0.2	0.1	0.1	0	0.3	0.4	0.7	0.6	0.7	0.7	1.24	0.9
8	2.1	2.3	2.4	2.5	1.5	2.1	0.3	0.3	0.4	0	0.2	0.5	1	0.4	0.8	0.4	1.4	0.7
9	2.4	2.5	2.6	2.3	1.7	3.5	0.1	0.2	0.5	0.1	0.1	0.2	1.2	0.6	0.8	0.8	1.7	0.7
10	2.5	2.1	2.4	2.4	1.8	2.5	0.4	0.3	0.2	0.2	0.2	0.4	0.8	0.7	0.7	0.5	1.7	0.6
11	1.7	1.6	2.2	2.2	1.7	2.4	0.5	0.3	0	0.1	0.1	0.1	0.7	0.46	0.8	0.8	1.6	0.5
12	1.7	1.6	3.2	1.7	1.8	2.5	0.2	0.2	0.3	0.3	0.3	0.2	0.6	0.7	0.7	0.6	1.3	0.7
13	1.6	1.7	2.3	1.8	1.8	1.8	0.4	0.3	0.1	0.1	0.2	0.4	0.7	0.6	0.7	0.7	1.4	0.5
14	1.3	1.8	2.3	1.8	2	1.6	0.1	0.1	0.1	0	0.3	0.3	0.6	0.7	0.8	0.9	1.5	0.8
15	2.4	1.6	2.5	1.9	2.1	1.5	0.1	0.4	0.1	0	0.1	0.4	0.5	0.5	0.9	1	1.5	0.6
16	2.4	1.8	2.6	2	2.2	1.7	0.3	0.5	0	0.1	0.1	0.2	0.7	0.6	0.7	1	1.3	0.8
17	2.3	1.9	2.2	1.8	2.2	1.7	0.1	0.2	0.2	0.4	0.1	0.1	0.8	0.5	0.7	1.4	1.1	0.8
18	2.3	1.9	2.1	2.8	2.1	1.6	0.1	0.4	0	0.1	0.2	0.4	0.9	0.7	0.6	1.3	1.7	0.7
19	1.8	2	2.1	2.5	2.2	1.7	0.2	0.3	0.3	0.1	0.1	0.4	0.8	0.7	0.5	1.4	1.6	0.7
20	1.8	2.4	2	2.1	2.3	1.8	0	0.1	0.1	0.3	0.3	0.2	0.7	0.6	0.5	1.4	1.5	0.8
21	1.7	2.4	2	2.5	2.2	1.8	0.3	0.4	0.4	0.1	0.2	0.3	0.7	0.7	0.5	1.2	1.16	0.6
22	1.5	2.1	2	2.3	2.4	2.3	0.1	0.5	0.5	0.2	0.2	0.2	0.8	0.4	0.4	1.4	1.6	0.8
23	1.8	2.4	1.8	2.7	2.5	2.4	0.1	0.2	0.2	0.1	0	0.2	0.8	0.6	0.2	1.3	1.5	0.6
24	1.9	2.3	1.9	2.7	2.1	2.1	0.1	0.11	0.2	0.3	0.1	0.4	0.9	0.9	0.6	1.2	1.5	0.8
25	2.2	2.4	1.6	2.3	2.4	2.2	0	0.1	0.1	0.2	0.1	0.2	0.6	0.6	0.7	1.1	1.4	0.4
26	2.3	2.2	1.8	2.6	1.4	2.2	0.1	0.1	0.3	0.2	0.2	0.4	0.8	0.7	0.3	1	1.6	0.9
27	2.4	2.3	1.9	2.1	1.2	2.4	0.1	0	0.2	0.3	0.3	0.2	0.8	0.6	0.4	0.8	1.6	0.6
28	2.2	2.4	1.6	2.8	2	2.4	0	0.1	0.3	0.1	0.2	0.3	0.6	0.5	0.3	0.8	1.5	0.6
29	2.5	2.2	1.9	2.1	2.1	1.6	0.1	0.1	0.1	0.1	0.2	0.2	0.9	0.7	0.4	0.9	1.4	0.5
30	2.4	2.5	2.3	2.4	2.2	1.5	0.2	0.2	0.2	0.3	0.2	0.4	0.5	0.9	0.5	1.2	1.1	0.4
Panel F Pair Ethanol-Matched Cumulative EtoH Intake		KHK-fl		KHK-fl AlbCre		KHK-fl 7.2%	Week
14 months/ 60 weeks		0	0.072	0	0.1		1	2	3	4	5	6	7	8	9	10	11	12	13	14	15	16	17	18	19	20	21	22	23	24	25	26	27	28	29	30	31	32	33	34	35	36	37	38	39	40	41	42	43
	Mouse 1	0	67.21	0	74.74	Mouse 1	0.86	0.77	0.84	0.9	0.99	0.75	0.89	0.99	0.93	0.94	0.88	0.75	0.87	0.78	0.79	1.22	1.12	1.53	1.43	1.21	1.12	1.7	1.89	0.99	0.89	0.86	0.78	0.89	1.23	1.33	1.7	1.12	0.95	0.93	0.92	0.81	0.79	0.86	1.06	1.09	1.26	1.55	1.34
	Mouse 2	0	76.56	0	70.67	Mouse 2	1.56	1.03	1.46	0.81	1.22	0.94	1.76	1.05	1.07	1.14	1.52	0.75	1.65	1.71	1.18	0.86	1.61	1.29	0.84	1.09	1.8	1.67	1.59	1.78	1.54	1.2	0.79	0.9	1.44	0.88	1.41	1.69	1.37	1.39	1.48	0.96	1.16	0.99	1.33	1.5	1.01	1.63	1.35
	Mouse 3	0	75.02	0	70.25	Mouse 3	1.37	1.74	1.54	1.01	0.94	1.22	1.26	1.63	1.14	1.16	1.2	1.33	1.56	0.84	1.59	1.35	0.88	1.65	1.05	0.77	0.9	1.39	1.46	1.5	0.96	0.86	1.78	1.41	1.44	0.79	1.18	1.11	1.24	0.99	1.07	1.8	1.29	1.48	1.03	1.67	0.81	1.61	1.76
	Mouse 4	0	81.67	0	67.99	Mouse 4	1.41	0.92	0.77	0.88	0.84	0.96	1.18	1.26	1.76	1.5	1.69	1.2	1.29	1.78	1.59	0.75	0.81	1.16	1.56	1.52	1.05	1.01	1.09	0.99	1.22	1.11	0.79	1.61	1.44	1.46	1.07	1.67	0.86	1.03	0.9	1.37	1.33	1.54	1.39	1.65	0.94	1.63	1.71
	Mouse 5	0	76.64	0	70.35	Mouse 5	0.79	1.76	1.67	1.56	1.03	1.5	1.52	0.81	1.54	0.75	1.24	0.96	1.44	0.84	1.11	0.9	1.37	0.88	1.09	1.65	1.61	1.39	1.2	0.77	1.8	1.48	1.07	1.14	1.63	1.05	0.99	1.71	0.92	1.18	1.78	1.31	1.74	1.22	1.59	1.35	1.29	1.41	1.69
	Mouse 6	0	64.62	0	73.51	Mouse 6	0.87	0.75	0.99	0.87	0.83	0.87	0.86	0.9	1.09	1.21	1.33	1.12	1.09	1.05	0.88	0.73	0.67	0.85	0.42	0.56	0.76	0.42	0.99	0.95	1.23	1.22	1.41	1.16	1.13	0.89	0.87	0.93	0.92	0.99	1.9	1.43	1.55	1.29	1.67	1.62	1.54	1.55	1.78
				ttest KHKfl7.2 vs KHKfl AlbCre 10:	0.418833
						KHK-fl AlbCre 10%	Week
							1	2	3	4	5	6	7	8	9	10	11	12	13	14	15	16	17	18	19	20	21	22	23	24	25	26	27	28	29	30	31	32	33	34	35	36	37	38	39	40	41	42	43
						Mouse 1	1.52	1.01	0.92	1.37	1.71	1.41	1.16	0.94	1.65	1.05	1.46	1.24	1.07	1.31	0.96	1.14	1.09	1.2	0.88	1.63	0.81	1.33	1.11	0.77	0.79	1.48	1.76	1.29	1.26	0.9	1.18	1.8	1.35	1.59	1.67	0.86	1.54	1.78	1.5	1.56	1.61	1.03	0.99
						Mouse 2	1.2	0.9	0.84	0.99	1.11	1.54	0.79	0.88	1.78	1.07	1.65	1.22	1.18	0.92	0.77	1.33	0.94	1.37	1.61	1.03	1.71	0.75	1.29	1.63	1.14	0.86	1.01	1.16	1.24	1.26	1.05	1.46	1.09	1.52	0.96	1.67	1.41	1.8	1.48	1.39	1.44	1.59	0.81
						Mouse 3	1.65	1.18	1.09	1.07	0.9	1.67	1.11	0.96	1.24	1.78	1.01	0.77	1.54	1.61	1.74	1.37	0.94	1.05	1.46	0.79	0.86	1.2	1.8	1.22	0.92	1.03	1.56	1.5	0.99	1.76	1.39	1.71	1.26	1.29	0.84	1.33	1.59	0.81	1.63	1.35	1.16	1.52	1.41
						Mouse 4	1.33	1.54	1.52	1.14	1.41	1.69	1.29	1.2	1.39	1.78	1.71	1.07	1.67	1.76	1.05	0.84	1.22	0.99	1.65	0.77	1.03	1.37	1.11	1.35	0.86	0.75	0.92	1.74	0.9	1.5	0.79	1.26	0.88	1.16	1.24	1.48	1.31	0.96	1.56	1.18	1.44	1.09	0.81
						Mouse 5	1.26	1.59	1.35	0.9	1.37	1.29	1.22	1.76	1.46	0.75	0.77	1.5	1.18	1.56	0.84	0.96	1.09	1.63	1.41	1.24	0.79	1.33	1.01	1.07	1.61	1.14	1.71	0.81	0.88	1.54	1.8	1.78	1.39	1.16	1.52	1.67	0.99	1.05	0.92	1.65	0.86	1.31	1.74
						Mouse 6	1.22	1.63	1.39	0.99	1.52	1.5	1.76	0.92	1.78	1.44	1.59	1.65	1.29	1.09	1.46	1.33	0.94	1.48	0.79	0.96	1.31	1.41	1.07	1.54	0.84	1.56	1.61	0.81	1.05	1.03	1.18	1.24	1.16	1.67	0.9	0.75	1.37	1.26	1.74	0.88	1.8	0.77	1.11
Panel G Pair Ethanol-Matched Cumulative Total Caloric Intake
	Ethanol						Chow
	Mouse 1	Mouse 2	Mouse 3	Mouse 4	Mouse 5	Mouse 6	Mouse 1	Mouse 2	Mouse 3	Mouse 4	Mouse 5	Mouse 6
KHK-fl 0% EtOH	0	0	0	0	0	0	4573.8	4612	4512	4488	4503	4567
KHK-fl 7.2 %	762.048	775	756	812	743	773	4989.6	5112	4887	4866	4932	4990
KHK-AlbCre 0% EtOH	0	0	0	0	0	0	4296.6	4313	4412	4196	4556	4330
KHK-fl AlbCRe 10%	683	712	778	812	778	793.8	4416	4523	4612	4313	4325	4435.2
Panel I: Densitometry
ADH
	WB1
ADH	KHK-fl 0% EtOH		KHK-fl 7.2 %		KHK-AlbCre 0% EtOH		KHK-fl AlbCRe 10%
	Mouse 1	Mouse 2	Mouse 1	Mouse 2	Mouse 1	Mouse 2	Mouse 1	Mouse 2
	33.56	112.34	466.7	455.78	233.64	151.21	525.65	566.12		ADH
Actin
	355.67	413.32	421.31	388.65	406.67	405.56	446.32	399.56		KHK-fl 0% EtOH	0.262834
ADH/Actin	0.0943571	0.271799	1.10774	1.17273	0.57452	0.372842	1.17774	1.41686
										KHK-fl 7.2 %	1.10542
	WB2
ADH	KHK-fl 0% EtOH		KHK-fl 7.2 %		KHK-AlbCre 0% EtOH		KHK-fl AlbCRe 10%			KHK-AlbCre 0% EtOH	0.328595
	Mouse 3	Mouse 4	Mouse 3	Mouse 4	Mouse 3	Mouse 4	Mouse 3	Mouse 4
	158.23	117.67	433.32	539.09	85.43	88.91	339.67	377.97		KHK-fl AlbCRe 10%	1.11484
Actin
	446.73	393.76	422.35	455.1	410.298	388.76	433.12	410.52
ADH/Actin	0.354196	0.298837	1.02597	1.18455	0.208215	0.228702	0.78424	0.92071
	WB3
ADH	KHK-fl 0% EtOH		KHK-fl 7.2 %		KHK-AlbCre 0% EtOH		KHK-fl AlbCRe 10%
	Mouse 5	Mouse 6	Mouse 5	Mouse 6	Mouse 5	Mouse 6	Mouse 5	Mouse 6
	90.42	146.72	521.21	395.63	231.53	37.85	421.25	588.22
Actin
	399.87	442.34	423.28	434.67	470.23	398.78	387.97	451.19
ADH/Actin	0.226123	0.331691	1.23136	0.910185	0.492376	0.0949145	1.08578	1.30371
ALDH1A1
	WB1
ALDH1A1	KHK-fl 0% EtOH		KHK-fl 7.2 %		KHK-AlbCre 0% EtOH		KHK-fl AlbCRe 10%
	Mouse 1	Mouse 2	Mouse 1	Mouse 2	Mouse 1	Mouse 2	Mouse 1	Mouse 2
	332.85	436.71	899.32	896.36	521.32	455.12	575.23	468.17		ALDH1A1
Actin
	355.67	413.32	421.31	388.65	406.67	405.56	446.32	399.56		KHK-fl 0% EtOH	1.08267
ALDH1A1/Actin	0.935839	1.05659	2.13458	2.30634	1.28192	1.1222	1.28883	1.17171
										KHK-fl 7.2 %	2.20018
	WB2
ALDH1A1	KHK-fl 0% EtOH		KHK-fl 7.2 %		KHK-AlbCre 0% EtOH		KHK-fl AlbCRe 10%			KHK-AlbCre 0% EtOH	1.1518
	Mouse 3	Mouse 4	Mouse 3	Mouse 4	Mouse 3	Mouse 4	Mouse 3	Mouse 4
	528.78	536.1	951.12	966.12	505.1	417.34	467.22	552.97		KHK-fl AlbCRe 10%	1.21472
Actin
	446.73	393.76	422.35	455.1	410.298	388.76	433.12	410.52
ALDH1A1/Actin	1.18367	1.36149	2.25197	2.12287	1.23106	1.07352	1.07873	1.347
	WB3
ALDH1A1	KHK-fl 0% EtOH		KHK-fl 7.2 %		KHK-AlbCre 0% EtOH		KHK-fl AlbCRe 10%
	Mouse 5	Mouse 6	Mouse 5	Mouse 6	Mouse 5	Mouse 6	Mouse 5	Mouse 6
	444.21	374.9	977.09	902.78	561.21	402.21	441.21	570.68
Actin
	399.87	442.34	423.28	434.67	470.23	398.78	387.97	451.19
ALDH1A1/Actin	1.11089	0.847538	2.30838	2.07693	1.19348	1.0086	1.13723	1.26483
ALDH2
	WB1
ALDH2/Actin	KHK-fl 0% EtOH		KHK-fl 7.2 %		KHK-AlbCre 0% EtOH		KHK-fl AlbCRe 10%
	Mouse 1	Mouse 2	Mouse 1	Mouse 2	Mouse 1	Mouse 2	Mouse 1	Mouse 2
	746.61	944.03	966.35	965.86	901.73	765.34	898.32	714.92		ALDH2
Actin
	355.67	413.32	421.31	388.65	406.67	405.56	446.32	399.56		KHK-fl 0% EtOH	2.06644
ALDH2/Actin	2.09916	2.28402	2.29368	2.48517	2.21735	1.88712	2.01273	1.78927
										KHK-fl 7.2 %	2.48788
	WB2
ALDH2/Actin	KHK-fl 0% EtOH		KHK-fl 7.2 %		KHK-AlbCre 0% EtOH		KHK-fl AlbCRe 10%			KHK-AlbCre 0% EtOH	1.98798
	Mouse 3	Mouse 4	Mouse 3	Mouse 4	Mouse 3	Mouse 4	Mouse 3	Mouse 4
	895.53	748.92	1035.63	1195.93	828.95	821.55	735.61	852.89		KHK-fl AlbCRe 10%	1.9688
Actin
	446.73	393.76	422.35	455.1	410.298	388.76	433.12	410.52
ALDH2/Actin	2.00463	1.90197	2.45207	2.62784	2.02036	2.11326	1.6984	2.07758
	WB3
ALDH2/Actin	KHK-fl 0% EtOH		KHK-fl 7.2 %		KHK-AlbCre 0% EtOH		KHK-fl AlbCRe 10%
	Mouse 5	Mouse 6	Mouse 5	Mouse 6	Mouse 5	Mouse 6	Mouse 5	Mouse 6
	808.41	923.24	1013.12	1162.75	804.37	789.26	788.92	993.23
Actin
	399.87	442.34	423.28	434.67	470.23	398.78	387.97	451.19
ALDH2/Actin	2.02168	2.08717	2.3935	2.67502	1.71059	1.97919	2.03346	2.20136
AceCS1
	WB1
AceCS1	KHK-fl 0% EtOH		KHK-fl 7.2 %		KHK-AlbCre 0% EtOH		KHK-fl AlbCRe 10%
	Mouse 1	Mouse 2	Mouse 1	Mouse 2	Mouse 1	Mouse 2	Mouse 1	Mouse 2
	922.34	1034.51	1078.34	1172.27	1045.84	970.32	1135.64	1033.63		AceCS1
Actin
	355.67	413.32	421.31	388.65	406.67	405.56	446.32	399.56		KHK-fl 0% EtOH	2.6075
AceCS1/Actin	2.59325	2.50293	2.55949	3.01626	2.57172	2.39254	2.54445	2.58692
										KHK-fl 7.2 %	2.75512
	WB2
AceCS1	KHK-fl 0% EtOH		KHK-fl 7.2 %		KHK-AlbCre 0% EtOH		KHK-fl AlbCRe 10%			KHK-AlbCre 0% EtOH	2.45346
	Mouse 3	Mouse 4	Mouse 3	Mouse 4	Mouse 3	Mouse 4	Mouse 3	Mouse 4
	1168.43	966.93	1178.32	1195.04	1000.32	973.75	1072.21	969.93		KHK-fl AlbCRe 10%	2.44071
Actin
	446.73	393.76	422.35	455.1	410.298	388.76	433.12	410.52
AceCS1/Actin	2.61552	2.45563	2.78991	2.62588	2.43803	2.50476	2.47555	2.36269
	WB3
AceCS1	KHK-fl 0% EtOH		KHK-fl 7.2 %		KHK-AlbCre 0% EtOH		KHK-fl AlbCRe 10%
	Mouse 5	Mouse 6	Mouse 5	Mouse 6	Mouse 5	Mouse 6	Mouse 5	Mouse 6
	1134.65	1167.83	1126.09	1251.31	1187.32	912.71	914.61	1045.51
Actin
	399.87	442.34	423.28	434.67	470.23	398.78	387.97	451.19
AceCS1/Actin	2.83755	2.64012	2.66039	2.87876	2.52498	2.28876	2.35742	2.31723
Panel J ALDH Activity
	STD DeltaOD	U/L	OD1	OD2
	0.006	0	0.455	0.449
	0.091	6.25	0.513	0.422
	0.193	12.5	0.524	0.331
	0.391	25	0.494	0.103
		\
					Protein	KHK-fl 0% EtOH
KHK-fl 0% EtOH	OD1	OD2	deltaOD	mU/ml	mg/ml	mU/mg
Mouse 1	0.487	0.432	0.055	3.52271	1.18	2.98535
Mouse 2	0.456	0.416	0.04	2.55788	1.23	2.07958
Mouse 3	0.467	0.441	0.026	1.65737	0.45	3.68305
Mouse 4	0.399	0.376	0.023	1.46441	0.32	4.57627
Mouse 5	0.443	0.412	0.031	1.97898	0.56	3.5339
Mouse 6	0.471	0.449	0.022	1.40008	0.33	4.24268
					Protein	KHK-fl 7.2% EtOH
KHK-fl 7.2% EtOH	OD1	OD2	deltaOD	mU/ml	mg/ml	mU/mg
Mouse 1	0.477	0.231	0.246	15.8082	0.75	21.0776
Mouse 2	0.432	0.212	0.22	14.1358	0.68	20.788
Mouse 3	0.455	0.097	0.358	23.0123	1.12	20.5467
Mouse 4	0.466	0.108	0.358	23.0123	1.09	21.1122
Mouse 5	0.422	0.112	0.31	19.9248	1.41	14.1311
Mouse 6	0.391	0.123	0.268	17.2233	1.04	16.5609
					Protein	KHK-AlbCre 0% EtOH
KHK-AlbCre 0% EtOH	OD1	OD2	deltaOD	mU/ml	mg/ml	mU/mg
Mouse 1	0.398	0.388	0.01	0.62822	0.15	4.18813
Mouse 2	0.39	0.379	0.011	0.692542	0.18	3.84746
Mouse 3	0.441	0.423	0.018	1.1428	0.23	4.96868
Mouse 4	0.422	0.402	0.02	1.27144	0.25	5.08576
Mouse 5	0.406	0.377	0.029	1.85034	0.71	2.60611
Mouse 6	0.403	0.389	0.014	0.885508	0.33	2.68336
					Protein	KHK-AlbCre 10% EtOH
KHK-AlbCre 10% EtOH	OD1	OD2	deltaOD	mU/ml	mg/ml	mU/mg
Mouse 1	0.443	0.331	0.112	7.18906	0.89	8.0776
Mouse 2	0.422	0.212	0.21	13.4926	0.85	15.8737
Mouse 3	0.429	0.278	0.151	9.69762	0.74	13.1049
Mouse 4	0.399	0.29	0.109	6.9961	0.51	13.7178
Mouse 5	0.409	0.334	0.075	4.80915	0.43	11.1841
Mouse 6	0.417	0.313	0.104	6.67449	0.89	7.49942
Panel K Acute Ethanol
KHK-fl 0% EtOH	t0 %	t0 mM		t1hr %	t1hr mM		t2hr %	t2hr mM		t4hr %	t4hr mM		t6hr %	t6hr mM
Mouse 1	0.0043	0.7525	Mouse 1	0.2551	44.6425	Mouse 1	0.3361	58.8175	Mouse 1	0.04228	7.399	Mouse 1	0.0031	0.5425
Mouse 2	0.0051	0.8925	Mouse 2	0.3312	57.96	Mouse 2	0.3769	65.9575	Mouse 2	0.04136	7.238	Mouse 2	0.0022	0.385
Mouse 3	0.0026	0.455	Mouse 3	0.2127	37.2225	Mouse 3	0.2778	48.615	Mouse 3	0.03981	6.96675	Mouse 3	0.0013	0.2275
Mouse 4	0.0031	0.5425	Mouse 4	0.2012	35.21	Mouse 4	0.3109	54.4075	Mouse 4	0.05335	9.33625	Mouse 4	0.0019	0.3325
Mouse 5	0.0038	0.665	Mouse 5	0.2091	36.5925	Mouse 5	0.3812	66.71	Mouse 5	0.04462	7.8085	Mouse 5	0.0036	0.63
	0.00378	0.6615		0.24186	42.3255		0.33658	58.9015		0.044284	7.7497		0.00242	0.4235
KHK-AlbCre 0% EtOH	t0 %	t0 mM		t1hr %	t1hr mM		t2hr %	t2hr mM		t4hr %	t4hr mM		t6hr %	t6hr mM
Mouse 1	0.0014	0.245	Mouse 1	0.156	27.3	Mouse 1	0.2778	48.615	Mouse 1	0.036	6.3	Mouse 1	0.0022	0.385
Mouse 2	0.0007	0.1225	Mouse 2	0.1459	25.5325	Mouse 2	0.3209	56.1575	Mouse 2	0.039	6.825	Mouse 2	0.0009	0.1575
Mouse 3	0.0012	0.21	Mouse 3	0.1627	28.4725	Mouse 3	0.2998	52.465	Mouse 3	0.029	5.075	Mouse 3	0.0007	0.1225
Mouse 4	0.0012	0.21	Mouse 4	0.1399	24.4825	Mouse 4	0.2905	50.8375	Mouse 4	0.021	3.675	Mouse 4	0.0015	0.2625
Mouse 5	0.0015	0.2625	Mouse 5	0.1613	28.2275	Mouse 5	0.3002	52.535	Mouse 5	0.041	7.175	Mouse 5	0.0013	0.2275
	0.0012	0.21		0.15316	26.803		0.29784	52.122		0.0332	5.81		0.00132	0.231
KHK-fl 7.2% EtOH	t0 %	t0 mM		t1hr %	t1hr mM		t2hr %	t2hr mM		t4hr %	t4hr mM		t6hr %	t6hr mM
Mouse 1	0.0025	0.4375	Mouse 1	0.0584	10.22	Mouse 1	0.08267	14.4672	Mouse 1	0.0045	0.7875	Mouse 1	0.0044	0.77
Mouse 2	0.0031	0.5425	Mouse 2	0.0616	10.78	Mouse 2	0.07109	12.4407	Mouse 2	0.0066	1.155	Mouse 2	0.0034	0.595
Mouse 3	0.0026	0.455	Mouse 3	0.0553	9.6775	Mouse 3	0.07228	12.649	Mouse 3	0.0062	1.085	Mouse 3	0.005	0.875
Mouse 4	0.0035	0.6125	Mouse 4	0.0612	10.71	Mouse 4	0.0808	14.14	Mouse 4	0.0055	0.9625	Mouse 4	0.0048	0.84
Mouse 5	0.0033	0.5775	Mouse 5	0.0494	8.645	Mouse 5	0.07334	12.8345	Mouse 5	0.0057	0.9975	Mouse 5	0.0036	0.63
	0.003	0.525		0.05718	10.0065		0.076036	13.3063		0.0057	0.9975		0.00424	0.742
KHK-AlbCre 10% EtOH	t0 %	t0 mM		t1hr %	t1hr mM		t2hr %	t2hr mM		t4hr %	t4hr mM		t6hr %	t6hr mM
Mouse 1	0.0042	0.735	Mouse 1	0.1213	21.2275	Mouse 1	0.2027	35.4725	Mouse 1	0.0594	10.395	Mouse 1	0.0594	10.395
Mouse 2	0.0045	0.7875	Mouse 2	0.1256	21.98	Mouse 2	0.2312	40.46	Mouse 2	0.0661	11.5675	Mouse 2	0.062	10.85
Mouse 3	0.0037	0.6475	Mouse 3	0.1167	20.4225	Mouse 3	0.1998	34.965	Mouse 3	0.0687	12.0225	Mouse 3	0.061	10.675
Mouse 4	0.0036	0.63	Mouse 4	0.1312	22.96	Mouse 4	0.2441	42.7175	Mouse 4	0.0712	12.46	Mouse 4	0.042	7.35
Mouse 5	0.0045	0.7875	Mouse 5	0.1191	20.8425	Mouse 5	0.1752	30.66	Mouse 5	0.0743	13.0025	Mouse 5	0.071	12.425
	0.0041	0.7175		0.12278	21.4865		0.2106	36.855		0.06794	11.8895		0.05908	10.339
Panel L Acute Acetaldehyde
KHK-fl 0% EtOH	t0 dOD	t0 uM		t1hr dOD	t1hr uM		t2hr dOD	t2hr uM		t4hr dOD	t4hr uM		t6hr dOD	t6hr uM
Mouse 1	0.0029	8.5735	Mouse 1	0.0052	63.647	Mouse 1	0.0083	137.877	Mouse 1	0.0036	25.335	Mouse 1	0.0032	15.757
Mouse 2	0.0032	15.757	Mouse 2	0.0058	78.014	Mouse 2	0.0075	118.721	Mouse 2	0.004	34.913	Mouse 2	0.0035	22.9405
Mouse 3	0.0031	13.3625	Mouse 3	0.006	82.803	Mouse 3	0.0079	128.299	Mouse 3	0.0045	46.8855	Mouse 3	0.0037	27.7295
Mouse 4	0.003	10.968	Mouse 4	0.0059	80.4085	Mouse 4	0.0084	140.271	Mouse 4	0.0043	42.0965	Mouse 4	0.0038	30.124
Mouse 5	0.0031	13.3625	Mouse 5	0.0065	94.7755	Mouse 5	0.0067	99.5645	Mouse 5	0.0045	46.8855	Mouse 5	0.0034	20.546
	0.00306	12.4047		0.00588	79.9296		0.00776	124.946		0.00418	39.2231		0.00352	23.4194
KHK-AlbCre 0% EtOH	t0 dOD	t0 uM		t1hr dOD	t1hr uM		t2hr dOD	t2hr uM		t4hr dOD	t4hr uM		t6hr dOD	t6hr uM
Mouse 1	0.0029	8.5735	Mouse 1	0.0044	44.491	Mouse 1	0.0075	118.721	Mouse 1	0.0034	20.546	Mouse 1	0.0029	8.5735
Mouse 2	0.0026	1.39	Mouse 2	0.0046	49.28	Mouse 2	0.0072	111.537	Mouse 2	0.0041	37.3075	Mouse 2	0.0033	18.1515
Mouse 3	0.0026	1.39	Mouse 3	0.0047	51.6745	Mouse 3	0.0067	99.5645	Mouse 3	0.0042	39.702	Mouse 3	0.0034	20.546
Mouse 4	0.0027	3.7845	Mouse 4	0.0049	56.4635	Mouse 4	0.0066	97.17	Mouse 4	0.0037	27.7295	Mouse 4	0.0031	13.3625
Mouse 5	0.0028	6.179	Mouse 5	0.0038	30.124	Mouse 5	0.0073	113.931	Mouse 5	0.0039	32.5185	Mouse 5	0.0035	22.9405
	0.00272	4.2634		0.00448	46.4066		0.00706	108.185		0.00386	31.5607		0.00324	16.7148
KHK-fl 7.2% EtOH	t0 dOD	t0 uM		t1hr dOD	t1hr uM		t2hr dOD	t2hr uM		t4hr dOD	t4hr uM		t6hr dOD	t6hr uM
Mouse 1	0.0026	1.39	Mouse 1	0.0034	20.546	Mouse 1	0.0066	97.17	Mouse 1	0.0035	22.9405	Mouse 1	0.0023	-5.7935
Mouse 2	0.0025	-1.0045	Mouse 2	0.0036	25.335	Mouse 2	0.0053	66.0415	Mouse 2	0.0045	46.8855	Mouse 2	0.003	10.968
Mouse 3	0.0027	3.7845	Mouse 3	0.0031	13.3625	Mouse 3	0.0055	70.8305	Mouse 3	0.004	34.913	Mouse 3	0.003	10.968
Mouse 4	0.0032	15.757	Mouse 4	0.0037	27.7295	Mouse 4	0.006	82.803	Mouse 4	0.004	34.913	Mouse 4	0.0024	-3.399
Mouse 5	0.0024	-3.399	Mouse 5	0.0041	37.3075	Mouse 5	0.0067	99.5645	Mouse 5	0.0037	27.7295	Mouse 5	0.0025	-1.0045
	0.00268	3.3056		0.00358	24.8561		0.00602	83.2819		0.00394	33.4763		0.00264	2.3478
KHK-AlbCre 10% EtOH	t0 dOD	t0 uM		t1hr dOD	t1hr uM		t2hr dOD	t2hr uM		t4hr dOD	t4hr uM		t6hr dOD	t6hr uM
Mouse 1	0.0028	6.179	Mouse 1	0.0053	66.0415	Mouse 1	0.0071	109.143	Mouse 1	0.0085	142.666	Mouse 1	0.0046	49.28
Mouse 2	0.0022	-8.188	Mouse 2	0.004	34.913	Mouse 2	0.0075	118.721	Mouse 2	0.0077	123.51	Mouse 2	0.0043	42.0965
Mouse 3	0.0025	-1.0045	Mouse 3	0.0042	39.702	Mouse 3	0.009	154.638	Mouse 3	0.008	130.693	Mouse 3	0.0042	39.702
Mouse 4	0.0025	-1.0045	Mouse 4	0.0044	44.491	Mouse 4	0.0084	140.271	Mouse 4	0.0073	113.931	Mouse 4	0.0055	70.8305
Mouse 5	0.0029	8.5735	Mouse 5	0.0046	49.28	Mouse 5	0.012	226.473	Mouse 5	0.0085	142.666	Mouse 5	0.005	58.858
	0.00258	0.9111		0.0045	46.8855		0.0088	149.849		0.008	130.693		0.00472	52.1534
Acetaldehyde
STD DeltaOD	uM	OD1	OD2
0.006	0	0.778	0.772
0.027	625	0.657	0.63
0.05	1250	0.712	0.662
0.089	2000	0.776	0.687
Panel N mRNA
	glur2 mRNA
	KHK-fl 0% EtOH	KHK-fl 7.2% EtOH	KHK-AlbCre 0% EtOH	KHK-AlbCre 10% EtOH
Mouse 1	1.112	4.288	0.445	0.711
Mouse 2	1.109	2.339	0.473	0.397
Mouse 3	1.223	2.61	0.713	0.446
Mouse 4	0.697	3.667	0.351	0.616
Mouse 5	0.515	4.122	0.895	0.854
Mouse 6	0.233	3.297	1.052	1.176
Average	0.814833	3.38717	0.654833	0.7
	cdk5 mRNA
	KHK-fl 0% EtOH	KHK-fl 7.2% EtOH	KHK-AlbCre 0% EtOH	KHK-AlbCre 10% EtOH
Mouse 1	1.334	5.701	0.558	0.769
Mouse 2	1.417	5.176	1.045	0.341
Mouse 3	1.093	3.723	1.523	1.117
Mouse 4	0.638	4.887	1.189	1.376
Mouse 5	0.997	4.329	1.226	1.412
Mouse 6	1.056	3.272	1.099	1.212
	1.08917	4.51467	1.10667	1.03783
[truncated: 17 more columns]

## Sheet: Figure 4
Panel B: Small Intestine Densitometry
AR
	WB1
	EtOH 0%			EtOH 3%			EtOH 6%			EtOH 10%
	Mouse 1	Mouse 2	Mouse 3	Mouse 1	Mouse 2	Mouse 3	Mouse 1	Mouse 2	Mouse 3	Mouse 1	Mouse 2	Mouse 3
AR	94.55	63.87	121.39	487.43	261.03	316.62	365.49	483.62	441.04	544.72	516.82	395.06		AR
Actin	295.86	288.95	312.65	305.46	277.75	289.09	266.71	321.45	334.67	310.73	293.41	299.89		EtOH 0%	0.224039
AR/Actin	0.319577	0.221042	0.388262	1.59572	0.939802	1.09523	1.37036	1.5045	1.31784	1.75303	1.76143	1.31735
														EtOH 3%	1.25671
	WB2
	EtOH 0%			EtOH 3%			EtOH 6%			EtOH 10%				EtOH 6%	1.35512
	Mouse 4	Mouse 5	Mouse 6	Mouse 4	Mouse 5	Mouse 6	Mouse 4	Mouse 5	Mouse 6	Mouse 4	Mouse 5	Mouse 6
AR	73.43	32.56	34.95	426.59	401.41	441	529.89	521.11	335.65	529.81	488.21	429.79		EtOH 10%	1.58538
Actin	343.63	290.85	389.56	356.42	304.02	316.75	338.91	391.21	321.98	332.79	290.81	304.89
AR/Actin	0.213689	0.111948	0.0897166	1.19687	1.32034	1.39227	1.56351	1.33205	1.04246	1.59203	1.67879	1.40966
SDH
	WB1
	EtOH 0%			EtOH 3%			EtOH 6%			EtOH 10%
	Mouse 1	Mouse 2	Mouse 3	Mouse 1	Mouse 2	Mouse 3	Mouse 1	Mouse 2	Mouse 3	Mouse 1	Mouse 2	Mouse 3
SDH	207.33	179.03	225.61	280.59	238.47	226.9	375.75	273.42	239.43	322.74	309.89	333.28		SDH
Actin	295.86	288.95	312.65	305.46	277.75	289.09	266.71	321.45	334.67	310.73	293.41	299.89		EtOH 0%	0.754366
SDH/Actin	0.700771	0.619588	0.721606	0.918582	0.858578	0.784877	1.40883	0.850583	0.715421	1.03865	1.05617	1.11134
														EtOH 3%	1.03169
	WB2
	EtOH 0%			EtOH 3%			EtOH 6%			EtOH 10%				EtOH 6%	1.11061
	Mouse 4	Mouse 5	Mouse 6	Mouse 4	Mouse 5	Mouse 6	Mouse 4	Mouse 5	Mouse 6	Mouse 4	Mouse 5	Mouse 6
SDH	279.05	219.78	357.04	427.84	399.94	352.29	413.35	526.96	361.31	398.74	426.66	351.29		EtOH 10%	1.17061
Actin	343.63	290.85	389.56	356.42	304.02	316.75	338.91	391.21	321.98	332.79	290.81	304.89
SDH/Actin	0.812065	0.755647	0.916521	1.20038	1.31551	1.1122	1.21965	1.347	1.12215	1.19817	1.46714	1.15219
KHK-A/C
	WB1
	EtOH 0%			EtOH 3%			EtOH 6%			EtOH 10%
	Mouse 1	Mouse 2	Mouse 3	Mouse 1	Mouse 2	Mouse 3	Mouse 1	Mouse 2	Mouse 3	Mouse 1	Mouse 2	Mouse 3
KHK-A/C	143.35	166.76	166.32	273.09	228.55	229.77	301.31	385.76	281.64	300.81	233.43	326.65		KHK-A/C
Actin	295.86	288.95	312.65	305.46	277.75	289.09	266.71	321.45	334.67	310.73	293.41	299.89		EtOH 0%	0.5632
KHK-A/C/Actin	0.48452	0.577124	0.531969	0.894029	0.822862	0.794804	1.12973	1.20006	0.841545	0.968075	0.795576	1.08923
														EtOH 3%	1.01966
	WB2
	EtOH 0%			EtOH 3%			EtOH 6%			EtOH 10%				EtOH 6%	1.10093
	Mouse 4	Mouse 5	Mouse 6	Mouse 4	Mouse 5	Mouse 6	Mouse 4	Mouse 5	Mouse 6	Mouse 4	Mouse 5	Mouse 6
KHK-A/C	275.55	115.25	228.85	469.32	365.66	344.23	441.11	438.78	325.55	399.09	315.65	316.76		EtOH 10%	1.02941
Actin	343.63	290.85	389.56	356.42	304.02	316.75	338.91	391.21	321.98	332.79	290.81	304.89
KHK-A/C/Actin	0.80188	0.396252	0.587458	1.31676	1.20275	1.08676	1.30155	1.1216	1.01109	1.19922	1.08542	1.03893
Panel C: Small Intestine Sorbitol
									STD	nmol/ul
									0.005	0
									0.112	10
									0.223	20
									0.455	40
									0.755	80
									1.056	100
	OD
	Ethanol
	0% solution			3% solution			6% solution			10% solution
Mouse 1	0.013	0.014	0.0135	0.017	0.018	0.0175	0.022	0.025	0.0235	0.023	0.019	0.021
Mouse 2	0.013	0.014	0.0135	0.014	0.015	0.0145	0.024	0.024	0.024	0.025	0.027	0.026
Mouse 3	0.013	0.014	0.0135	0.02	0.018	0.019	0.026	0.022	0.024	0.027	0.023	0.025
Mouse 4	0.014	0.016	0.015	0.017	0.018	0.0175	0.021	0.02	0.0205	0.026	0.029	0.0275
Mouse 5	0.014	0.013	0.0135	0.02	0.018	0.019	0.023	0.018	0.0205	0.024	0.02	0.022
Mouse 6	0.013	0.014	0.0135	0.018	0.019	0.0185	0.022	0.019	0.0205	0.021	0.02	0.0205
			0% solution			3% solution			6% solution			6% solution
	nmol/ul	Mouse 1	0.127931		Mouse 1	0.522755		Mouse 1	1.11499		Mouse 1	0.868226
		Mouse 2	0.127931		Mouse 2	0.226637		Mouse 2	1.16434		Mouse 2	1.36176
		Mouse 3	0.127931		Mouse 3	0.670814		Mouse 3	1.16434		Mouse 3	1.26305
		Mouse 4	0.27599		Mouse 4	0.522755		Mouse 4	0.818873		Mouse 4	1.50982
		Mouse 5	0.127931		Mouse 5	0.670814		Mouse 5	0.818873		Mouse 5	0.966932
		Mouse 6	0.127931		Mouse 6	0.621461		Mouse 6	0.818873		Mouse 6	0.818873
			0% solution			3% solution			6% solution			6% solution
	Protein ug/ul	Mouse 1	5.76		Mouse 1	5.05		Mouse 1	8.08		Mouse 1	8.08
		Mouse 2	7.48		Mouse 2	5.78		Mouse 2	8.98		Mouse 2	6.13
		Mouse 3	5.41		Mouse 3	4.23		Mouse 3	9.86		Mouse 3	7.33
		Mouse 4	7.85		Mouse 4	3.72		Mouse 4	7.57		Mouse 4	6.99
		Mouse 5	7.95		Mouse 5	6.06		Mouse 5	7.85		Mouse 5	6.43
		Mouse 6	8.12		Mouse 6	6.91		Mouse 6	5.81		Mouse 6	5.09
	nmol/ug		0% solution			3% solution			6% solution			6% solution
		Mouse 1	22.2102		Mouse 1	103.516		Mouse 1	137.994		Mouse 1	107.454
		Mouse 2	17.1031		Mouse 2	39.2106		Mouse 2	129.66		Mouse 2	222.146
		Mouse 3	23.6471		Mouse 3	158.585		Mouse 3	118.088		Mouse 3	172.312
		Mouse 4	35.158		Mouse 4	140.526		Mouse 4	108.173		Mouse 4	215.996
		Mouse 5	16.0919		Mouse 5	110.695		Mouse 5	104.315		Mouse 5	150.378
		Mouse 6	15.755	21.6609	Mouse 6	89.9365	107.078	Mouse 6	140.942	123.195	Mouse 6	160.879	171.528
			0% solution			3% solution			6% solution			10% solution
	pmol/ul		127.931			522.755			1114.99			868.226
			127.931			226.637			1164.34			1361.76
			127.931			670.814			1164.34			1263.05
			275.99			522.755			818.873			1509.82
			127.931			670.814			818.873			966.932
			127.931			621.461			818.873			818.873
Panel D: Small Intestine Fructose
									STD	nmol/ul
									0.004	0
									0.151	10
									0.302	30
									0.606	60
									0.883	100
									1.351	150
	OD
	Ethanol
	0% solution			3% solution			6% solution			10% solution
Mouse 1	0.038	0.041	0.0395	0.045	0.047	0.046	0.047	0.046	0.0465	0.047	0.05	0.0485
Mouse 2	0.038	0.041	0.0395	0.045	0.041	0.043	0.046	0.044	0.045	0.044	0.045	0.0445
Mouse 3	0.04	0.038	0.039	0.045	0.043	0.044	0.05	0.044	0.047	0.045	0.046	0.0455
Mouse 4	0.041	0.039	0.04	0.046	0.046	0.046	0.044	0.046	0.045	0.046	0.046	0.046
Mouse 5	0.038	0.04	0.039	0.039	0.041	0.04	0.044	0.045	0.0445	0.046	0.047	0.0465
Mouse 6	0.04	0.039	0.0395	0.043	0.046	0.0445	0.047	0.043	0.045	0.049	0.047	0.048
			0% solution			3% solution			6% solution			6% solution
	nmol/ul	Mouse 1	0.085995		Mouse 1	0.82836		Mouse 1	0.885465		Mouse 1	1.11388
		Mouse 2	0.085995		Mouse 2	0.48573		Mouse 2	0.71415		Mouse 2	0.657045
		Mouse 3	0.02889		Mouse 3	0.59994		Mouse 3	0.94257		Mouse 3	0.771255
		Mouse 4	0.1431		Mouse 4	0.82836		Mouse 4	0.71415		Mouse 4	0.82836
		Mouse 5	0.02889		Mouse 5	0.1431		Mouse 5	0.657045		Mouse 5	0.885465
		Mouse 6	0.085995		Mouse 6	0.657045		Mouse 6	0.71415		Mouse 6	1.05678
			0% solution			3% solution			6% solution			6% solution
	Protein ug/ul	Mouse 1	6.67		Mouse 1	7.87		Mouse 1	8.08		Mouse 1	8.99
		Mouse 2	8.89		Mouse 2	6.82		Mouse 2	8.98		Mouse 2	5.78
		Mouse 3	5.35		Mouse 3	7.9		Mouse 3	9.86		Mouse 3	8.04
		Mouse 4	7.96		Mouse 4	6.91		Mouse 4	6.99		Mouse 4	7.83
		Mouse 5	8.38		Mouse 5	5.23		Mouse 5	7.77		Mouse 5	8.12
		Mouse 6	7.85		Mouse 6	8.98		Mouse 6	6.36		Mouse 6	8.33
	nmol/ug		0% solution			3% solution			6% solution			6% solution
		Mouse 1	12.8928		Mouse 1	105.255		Mouse 1	109.587		Mouse 1	123.903
		Mouse 2	9.67323		Mouse 2	71.2214		Mouse 2	79.5267		Mouse 2	113.676
		Mouse 3	5.4		Mouse 3	75.9418		Mouse 3	95.5953		Mouse 3	95.9272
		Mouse 4	17.9774		Mouse 4	119.878		Mouse 4	102.167		Mouse 4	105.793
		Mouse 5	3.44749		Mouse 5	27.3614		Mouse 5	84.5618		Mouse 5	109.047
		Mouse 6	10.9548	10.0576	Mouse 6	73.1676	78.8043	Mouse 6	112.288	97.2877	Mouse 6	126.864	112.535
			0% solution			3% solution			6% solution			10% solution
	pmol/ul		85.995			828.36			885.465			1113.88
			85.995			485.73			714.15			657.045
			28.89			599.94			942.57			771.255
			143.1			828.36			714.15			828.36
			28.89			143.1			657.045			885.465
			85.995			657.045			714.15			1056.78
Panel E-F: Preference Ratio/Cumulative Intake Cre-Vil
	Cre-Vil		WT							Vil-Cre										KHK-A/C
g EtOH	ml	EtOH	Mouse 1	Mouse 2	Mouse 3	Mouse 4	Mouse 5	Mouse 6	EtOH	Mouse 1	Mouse 2	Mouse 3	Mouse 4	Mouse 5	Mouse 6	ml			EtOH	Mouse 1	Mouse 2	Mouse 3	Mouse 4	Mouse 5	Mouse
		0	47	53	46	55	52	50	0	52	53	55	43	46	44				0	51	50	50	47	54	50
0.081	2.7	3	63	45	62	56	46	43	3	33	37	27	25	24	21	2.3	0.069	1.2	3	33	35	41	43	36	33
0.132	2.2	6	51	38	46	40	36	36	6	12	19	20	11	10	13	1.3	0.078	0.4	6	23	22	14	11	22	22
0.09	0.9	10	34	40	42	29	36	32	10	2	1	6	5	5	3	0.4	0.04	0.1	10	5	3	2	2	5	3
	Weight		25.4	24.7	26	26.3	25.6	24.8		25.3	24.6	25.8	25.1	23.9	25.7	Cumulative	Intake			23.4	24.7	24.7	25.3	25.1	27.2
Intake	g/kg/day	3	3.18898	3.27935	3.11538	3.07985	3.16406	3.26613	3	2.72727	2.80488	2.67442	2.749	2.88703	2.68482		EtOH		3	1.53846	1.45749	1.45749	1.42292	1.43426	1.32353
		6	5.19685	5.34413	5.07692	5.01901	5.15625	5.32258	6	3.083	3.17073	3.02326	3.10757	3.2636	3.03502			26.262	6	1.02564	0.97166	0.97166	0.948617	0.956175	0.882353
		10	3.54331	3.64372	3.46154	3.42205	3.51562	3.62903	10	1.58103	1.62602	1.55039	1.59363	1.67364	1.55642				10	0.42735	0.404858	0.404858	0.395257	0.398406	0.367647
Panel G: GLP-1 EtOH GLUTag
	Ethanol + Vehicle				Ethanol + CRP587
GLP1 supernantant fmol	EtoH 0	EtoH 0.1	EtoH 10	EtoH 25	EtoH 0	EtoH 0.1	EtoH 10	EtoH 25
Plate 1	455	321	194	166	492	498	746	476
Plate 2	426	352	277	111	535	642	646	499
Plate 3	402	371	194	94	477	545	776	433
Average	427.667	348	221.667	123.667	501.333	561.667	722.667	469.333
Protein mg/ml
Plate 1	2.33	2.22	3.12	2.57	3.03	2.12	3.87	3.13
Plate 2	2.12	2.73	2.74	2.65	3.21	2.88	3.66	2.97
Plate 3	2.46	2.55	2.23	2.56	2.78	2.57	3.42	2.56
GLP1/Protein
Plate 1	195.279	144.595	62.1795	64.5914	162.376	234.906	192.765	152.077
Plate 2	200.943	128.938	101.095	41.8868	166.667	222.917	176.503	168.013
Plate 3	163.415	145.49	86.9955	36.7188	171.583	212.062	226.901	169.141
Average	186.546	139.674	83.4233	47.7323	166.875	223.295	198.723	163.077
	Ethanol + Vehicle				Ethanol + CRP587
F0ld change	EtoH 0	EtoH 0.1	EtoH 10	EtoH 25	EtoH 0	EtoH 0.1	EtoH 10	EtoH 25
Plate 1	1.04682	0.775119	0.333322	0.346251	0.87044	1.25924	1.03334	0.815228
Plate 2	1.07718	0.691188	0.541933	0.22454	0.893439	1.19498	0.946167	0.900659
Plate 3	0.876007	0.77992	0.466351	0.196836	0.919793	1.13679	1.21633	0.906701
Panel H: GLP-1 EtOH Crypts
	Ethanol + Vehicle				Ethanol + CRP587
GLP1 supernantant fmol	EtoH 0	EtoH 0.1	EtoH 10	EtoH 25	EtoH 0	EtoH 0.1	EtoH 10	EtoH 25
Plate 1	893	609	293	203	888	776	659	474
Plate 2	789	666	215	123	856	803	699	610
Plate 3	855	616	311	99	877	755	856	688
Average	845.667	630.333	273	141.667	873.667	778	738	590.667
Protein mg/ml
Plate 1	4.12	4.36	4.44	4.83	4.77	4.51	3.76	3.88
Plate 2	4.56	5.1	4.31	5.04	4.73	4.72	3.99	4.04
Plate 3	3.99	4.87	3.99	4.55	3.89	4.33	4.12	4.13
GLP1/Protein
Plate 1	216.748	139.679	65.991	42.029	186.164	172.062	175.266	122.165
Plate 2	173.026	130.588	49.884	24.4048	180.973	170.127	175.188	150.99
Plate 3	214.286	126.489	77.9449	21.7582	225.45	174.365	207.767	166.586
Average	201.353	132.252	64.6066	29.3973	197.529	172.185	186.074	146.58
	Ethanol + Vehicle				Ethanol + CRP587
F0ld change	EtoH 0	EtoH 0.1	EtoH 10	EtoH 25	EtoH 0	EtoH 0.1	EtoH 10	EtoH 25
Plate 1	1.07647	0.693712	0.327743	0.208736	0.924577	0.854542	0.870454	0.606729
Plate 2	0.859331	0.648563	0.247748	0.121206	0.898796	0.844932	0.870067	0.749889
Plate 3	1.06424	0.628203	0.387111	0.108062	1.11969	0.865979	1.03187	0.827345
Panel I: DPP4 activity	CRP587			Vidagliptin
Concentration uM	Assay 1	Assay 2	Assay 3	Assay 1	Assay 2	Assay 3
0	100	100	100	100	100	100
0.01	107.394	96.1108	96.9698	106.496	100.219	94.8856
0.1	102.247	99.8383	105.509	89.3528	87.0872	88.231
10	110.804	97.2039	95.5218	25.6962	31.0977	41.3236
100	101.364	105.943	94.5223	12.8578	3.65498	17.8613
1000	103.846	103.451	95.0438	0.889426	0.330723	0.762762
RFUs	CRP587			Vidagliptin
Concentration uM	Assay 1	Assay 2	Assay 3	Assay 1	Assay 2	Assay 3
0	44512	51322	50623	46322	41122	40904
0.01	47803	49326	49089	49331	41212	38812
0.1	45512	51239	53412	41390	35812	36090
10	49321	49887	48356	11903	12788	16903
100	45119	54372	47850	5956	1503	7306
1000	46224	53093	48114	412	136	312
Panel J: GLP1 secretion DPP4 + CRP587 GLUTag
	Ethanol + Vehicle		Ethanol + DPP4	Ethanol + CRP587	Ethanol + DPP4+CRP587
GLP1 supernantant fmol	EtoH 0	EtoH 25	EtoH 25	EtoH 25	EtoH 25
Plate 1	411	85	225	335	455
Plate 2	433	103	193	452	486
Plate 3	399	122	152	421	468
Average	414.333	103.333	190	402.667	469.667
Protein mg/ml
Plate 1	3.13	3.57	3.87	3.22	3.41
Plate 2	3.32	3.65	3.72	3.12	3.51
Plate 3	3.24	3.43	3.53	3.43	3.63
GLP1/Protein
Plate 1	131.31	23.8095	58.1395	104.037	133.431
Plate 2	130.422	28.2192	51.8817	144.872	138.462
Plate 3	123.148	35.5685	43.0595	122.741	128.926
Average	128.293	29.1991	51.0269	123.883	133.606
	Ethanol + Vehicle		Ethanol + DPP4	Ethanol + CRP587	Ethanol + DPP4+CRP587
F0ld change	EtoH 0	EtoH 25	EtoH 25	EtoH 25	EtoH 25
Plate 1	1.02351	0.185587	0.453177	0.810933	1.04005
Plate 2	1.01659	0.219958	0.404399	1.12922	1.07926
Plate 3	0.959896	0.277244	0.335633	0.956719	1.00493
Panel K: GLP1 secretion DPP4 + CRP587 Crypts
	Ethanol + Vehicle		Ethanol + DPP4	Ethanol + CRP587	Ethanol + DPP4+CRP587
GLP1 supernantant fmol	EtoH 0	EtoH 25	EtoH 25	EtoH 25	EtoH 25
Plate 1	848	210	235	796	861
Plate 2	786	101	244	683	845
Plate 3	833	67	221	599	858
Average	822.333	126	233.333	692.667	854.667
Protein mg/ml
Plate 1	5.56	5.35	4.98	5.55	5.23
Plate 2	5.32	5.13	4.96	5.03	5.9
Plate 3	4.78	4.23	3.98	4.41	5.35
GLP1/Protein
Plate 1	152.518	39.2523	47.1888	143.423	164.627
Plate 2	147.744	19.6881	49.1935	135.785	143.22
Plate 3	174.268	15.8392	55.5276	135.828	160.374
Average	158.177	24.9266	50.6366	138.345	156.074
	Ethanol + Vehicle		Ethanol + DPP4	Ethanol + CRP587	Ethanol + DPP4+CRP587
F0ld change	EtoH 0	EtoH 25	EtoH 25	EtoH 25	EtoH 25
Plate 1	0.964229	0.248156	0.29833	0.906732	1.04078
Plate 2	0.934049	0.12447	0.311005	0.858443	0.905448
Plate 3	1.10173	0.100137	0.351049	0.858711	1.01389
Panel K left: Plasma GLP1 EtOH Naïve
	KHK-fl			KHK-A/C			KHK fl Vil
Time after EtOH challenge (min)	Mouse 1	Mouse 2	Mouse 3	Mouse 1	Mouse 2	Mouse 3	Mouse 1	Mouse 2	Mouse 3
0	3.09	3.58	2.83	3.13	3.67	3.78	3.45	4.12	3.99
30	0.77	0.88	0.68	1.97	2.31	2.34	2.76	3.34	3.62
60	0.47	0.36	0.41	1.7	2.03	1.65	2.55	2.9	3.13
Average
Time after EtOH challenge (min)	KHK-fl	KHK-A/C	KHK fl Vil
0	3.16667	3.52667	3.85333
30	0.776667	2.20667	3.24
60	0.413333	1.79333	2.86
Panel K right: Plasma GLP1 EtOH. EtOH conditioned
	KHK-fl			KHK-A/C			KHK fl Vil
Time after EtOH challenge (min)	Mouse 1	Mouse 2	Mouse 3	Mouse 1	Mouse 2	Mouse 3	Mouse 1	Mouse 2	Mouse 3
0	3.33	3.21	3.45	3.76	3.81	3.55	3.67	4.32	4.23
30	1.85	1.67	1.76	4.4	4.23	3.95	4.02	4.41	3.84
60	1.52	1.47	1.23	4.14	4.16	4.22	4.03	4.28	3.86
Average
Time after EtOH challenge (min)	KHK-fl	KHK-A/C	KHK fl Vil
0	3.33	3.70667	4.07333
30	1.76	4.19333	4.09
60	1.40667	4.17333	4.05667

## Sheet: Figure 5
Panel B Body Weight Gain
	Averages									KHKFL-Water							KHKFL-Cre-Alb Water
Months	KHKFL-Water		KHKFL-EtOH		KHKFL-Cre-Alb Water		KHKFL-Cre-Alb EtOH			Mouse 1	Mouse 2	Mouse 3	Mouse 4	Mouse 5	Mouse 6		Mouse 1	Mouse 2	Mouse 3	Mouse 4	Mouse 5	Mouse 6
0	24.8167		24.7333		26.0167		26.0333			24.6	25.3	25.3	24.7	24.2	24.8		25.5	26.5	26.3	25.8	26	26
1	27.8667		26.4667		26.5		26.8833			28	27.7	28.5	27.6	29	26.4		25.9	26.7	26.9	26.4	26.2	26.9
2	29.75		28.2333		27.6		27.1833			29.2	30.3	30.4	31.1	28.7	28.8		26.4	27	27.9	28.1	27.9	28.3
3	30.0667		30.1333		27.6667		27.8167			29.5	29.8	31.2	31.6	28.9	29.4		26.7	26.9	27.9	28.4	28.1	28
4	30.3833		32.0333		28.4167		28.2333			30.4	30.7	30.9	31.4	29	29.9		27.5	27.9	28.3	28.9	28.9	29
5	31.1333		33.5667		28.8333		29.1167			30.8	31.6	31.5	31.8	30.7	30.4		28.3	28.9	29	29.5	28.6	28.7
6	32.0667		33.6667		29.75		30			31.6	32.7	32.2	32.8	31.5	31.6		29	29.4	29.8	30.6	30	29.7
7	33.1833		34.5667		30.9167		30.0833			33.3	33.9	34.2	33	32.7	32		30.3	30.9	30.3	31.5	30.7	31.8
8	33.7833		35.8333		31.3833		30.6833			33.4	34.5	34.8	33.5	33.6	32.9		30.6	31.1	30.7	31.9	31.4	32.6
9	34.2		37.5		32.4		31.6667			34	34.9	35.3	34	34.1	32.9		31.4	32.3	32	32.8	32.1	33.8
10	35.2833		37.9833		33.0167		32.25			34.7	35.9	36.5	35.8	34.9	33.9		31.7	32.6	32.7	33.3	33	34.8
11	35.3667		39.7833		33.9167		32.8667			34.6	36	36.6	35.4	35.3	34.3		32.8	33.5	33.6	34.3	33.5	35.8
12	35.6333		40.1833		34.5667		33.1667			35	36.1	36.5	35.9	35.8	34.5		33.5	33.8	34.5	34.2	34.7	36.7
13	36.55		41.6333		34.6		34.3667			35.7	36.9	37.4	36.8	36.6	35.9		34.3	34.1	34.6	34	34.1	36.5
14	37.0667		42.4667		34.6667		34.95			36.8	37.6	37.9	37.5	36.5	36.1		34.6	34.3	34.4	34.1	34.6	36
										KHKFL-EtOH							KHKFL-Cre-Alb EtOH
										Mouse 1	Mouse 2	Mouse 3	Mouse 4	Mouse 5	Mouse 6		Mouse 1	Mouse 2	Mouse 3	Mouse 4	Mouse 5	Mouse 6
										24.7	25.1	25.2	24.6	24.5	24.3		24.8	26.1	25.7	26.7	26.3	26.6
										25.6	25.7	26.5	26.9	26.9	27.2		25.8	26.4	26.8	27.5	27	27.8
										26.9	27	28.1	28.8	29.7	28.9		26.3	26.8	27	27.4	27.8	27.8
										28.7	28.9	30.4	30.5	31.3	31		26.6	27.5	27.8	27.8	28.4	28.8
										29.8	30.9	32.5	32.7	33	33.3		27.4	27.9	27.4	28.6	28.9	29.2
										31.5	32.8	33.6	34	34.7	34.8		28	28.6	28.5	29.6	29.9	30.1
										32	33.5	33.4	33.7	34.8	34.6		29.4	29.3	29.5	30.4	30.9	30.5
										32.9	34.5	34	34.5	35.6	35.9		29.6	29.5	29.9	30.3	30.5	30.7
										34.1	35.8	36	35.3	36.9	36.9		30.1	29.9	30.7	30.7	31.2	31.5
										35.6	36.9	37.7	38	38.9	37.9		30.6	30.3	32.2	31.8	32.4	32.7
										37	37.9	37.7	38.3	38.6	38.4		31	30.9	32.7	32.6	33.1	33.2
										39.1	38.9	38.6	40.3	40.7	41.1		31.6	31.4	33.6	33.9	33	33.7
										39.6	39.9	38.9	40	41.3	41.4		32.4	32.5	34.2	32.7	32.6	34.6
										40.8	40.9	40.5	42.2	42.6	42.8		33.6	33.9	35.6	33.2	33.8	36.1
										41.7	41.9	42.1	42.9	42.9	43.3		33.9	34.7	36.2	33.4	34.7	36.8
Panel C Liver TG
STD (mM)	dOD	OD1	OD2
0	0.007	1.113	1.106			KHKFL-Water
0.3	0.336	1.231	0.895			OD1	OD2	deltaOD	TG (mM)	TG (mg/dl)	TG(mg/ml)	Protein (mg/ml)	TG (mg/mg)	TG (mg/g)
0.6	0.629	1.095	0.466		Mouse 1	1.135	1.055	0.08	0.101576	8.99659	0.0899659	2.35	0.0382833	38.2833
0.9	0.899	1.212	0.313		Mouse 2	1.322	1.212	0.11	0.131267	11.6263	0.116263	2.53	0.0459538	45.9538
					Mouse 3	1.223	1.123	0.1	0.12137	10.7497	0.107497	1.98	0.0542916	54.2916
					Mouse 4	1.102	1.051	0.051	0.0728747	6.45451	0.0645451	1.86	0.0347017	34.7017
					Mouse 5	1.299	1.233	0.066	0.0877202	7.76938	0.0776938	2.06	0.0377154	37.7154	Average
					Mouse 6	1.325	1.225	0.1	0.12137	10.7497	0.107497	2.05	0.0524378	52.4378	43.8973
						KHKFL-EtOH
						OD1	OD2	deltaOD	TG (mM)	TG (mg/dl)	TG(mg/ml)	Protein (mg/ml)	TG (mg/mg)	TG (mg/g)
					Mouse 1	1.255	1.067	0.188	0.208464	18.4636	0.184636	2.56	0.0721235	72.1235
					Mouse 2	1.29	1.122	0.168	0.18867	16.7105	0.167105	1.98	0.0843963	84.3963
					Mouse 3	1.313	1.033	0.28	0.299516	26.5281	0.265281	2.33	0.113855	113.855
					Mouse 4	1.196	0.912	0.284	0.303475	26.8788	0.268788	2.46	0.109263	109.263
					Mouse 5	1.222	0.976	0.246	0.265866	23.5478	0.235478	3.02	0.0779727	77.9727	Average
					Mouse 6	1.241	1.002	0.239	0.258938	22.9342	0.229342	2.73	0.0840079	84.0079	90.2697
						KHKFL-Cre-Alb Water
						OD1	OD2	deltaOD	TG (mM)	TG (mg/dl)	TG(mg/ml)	Protein (mg/ml)	TG (mg/mg)	TG (mg/g)
					Mouse 1	1.199	1.112	0.087	0.108504	9.61019	0.0961019	1.78	0.0539898	53.9898
					Mouse 2	1.373	1.288	0.085	0.106524	9.43487	0.0943487	2.33	0.040493	40.493
					Mouse 3	1.224	1.101	0.123	0.144133	12.7659	0.127659	2.9	0.0440202	44.0202
					Mouse 4	1.195	1.112	0.083	0.104545	9.25956	0.0925956	2.41	0.0384214	38.4214
					Mouse 5	1.186	1.128	0.058	0.0798026	7.06812	0.0706812	2.25	0.0314139	31.4139	Average
					Mouse 6	1.284	1.235	0.049	0.0708953	6.2792	0.062792	2.66	0.023606	23.606	38.6574
						KHKFL-Cre-Alb EtOH
						OD1	OD2	deltaOD	TG (mM)	TG (mg/dl)	TG(mg/ml)	Protein (mg/ml)	TG (mg/mg)	TG (mg/g)
					Mouse 1	1.313	1.202	0.111	0.132257	11.714	0.11714	2.21	0.0530044	53.0044
					Mouse 2	1.355	1.271	0.084	0.105535	9.34722	0.0934722	2.55	0.0366558	36.6558
					Mouse 3	1.187	1.088	0.099	0.12038	10.6621	0.106621	2.56	0.0416488	41.6488
					Mouse 4	1.255	1.159	0.096	0.117411	10.3991	0.103991	2.47	0.0421017	42.1017
					Mouse 5	1.233	1.141	0.092	0.113452	10.0485	0.100485	3.02	0.0332731	33.2731	Average
					Mouse 6	1.276	1.2	0.076	0.0976172	8.64596	0.0864596	3.24	0.026685	26.685	38.8948
Panel D mRNA
il6	KHK-fl Water	KHK-fl EtOH	KHK-Fl Alb Cre Water	KHK-Fl Alb Cre EtOH		il6	KHK-fl Water	KHK-fl EtOH	KHK-Fl Alb Cre Water	KHK-Fl Alb Cre EtOH
Mouse 1	0.336	1.633	0.397	0.556		Mouse 1	0.341	2.001	0.309	0.328
Mouse 2	0.412	1.529	0.445	0.437		Mouse 2	0.376	1.585	0.346	0.341
Mouse 3	0.423	1.505	0.478	0.332		Mouse 3	0.202	1.697	0.276	0.151
Mouse 4	0.196	1.423	0.585	0.411		Mouse 4	0.207	2.616	0.44	0.887
Mouse 5	0.289	1.727	0.297	0.407		Mouse 5	0.446	2.481	0.308	0.606
Mouse 6	0.335	1.689	0.202	0.206		Mouse 6	0.512	2.289	0.417	0.661
Average	0.331833	1.58433	0.400667	0.3915		Average	0.347333	2.1115	0.349333	0.495667
Panel F Densitometry
FAS
	WB1
FAS	KHK-fl 0% EtOH		KHK-fl 7.2 %		KHK-AlbCre 0% EtOH		KHK-fl AlbCRe 10%
	Mouse 1	Mouse 2	Mouse 1	Mouse 2	Mouse 1	Mouse 2	Mouse 1	Mouse 2
	525.35	477.73	521.31	486.51	235.61	277.19	165.35	171.44		FAS
Actin
	413.54	433.65	412.67	400.62	389.76	406.76	425.34	446.81		KHK-fl 0% EtOH	1.19515
FAS/Actin	1.27037	1.10165	1.26326	1.21439	0.6045	0.681458	0.388748	0.383698
										KHK-fl 7.2 %	1.34194
	WB2
FAS	KHK-fl 0% EtOH		KHK-fl 7.2 %		KHK-AlbCre 0% EtOH		KHK-fl AlbCRe 10%			KHK-AlbCre 0% EtOH	0.535655
	Mouse 3	Mouse 4	Mouse 3	Mouse 4	Mouse 3	Mouse 4	Mouse 3	Mouse 4
	486.51	405.19	455.39	577.09	207.78	163.37	81.41	201.55		KHK-fl AlbCRe 10%	0.378786
Actin
	432.55	409.9	386.76	387.77	401.11	411.37	402.55	398.72
FAS/Actin	1.12475	0.988509	1.17745	1.48823	0.518013	0.397136	0.202236	0.505493
	WB3
FAS	KHK-fl 0% EtOH		KHK-fl 7.2 %		KHK-AlbCre 0% EtOH		KHK-fl AlbCRe 10%
	Mouse 5	Mouse 6	Mouse 5	Mouse 6	Mouse 5	Mouse 6	Mouse 5	Mouse 6
	539.61	521.78	519.84	609.71	166.73	248.69	173.41	164.54
Actin
	387.67	403.32	376.55	399.09	415.65	406.56	442.42	410.75
FAS/Actin	1.39193	1.29371	1.38053	1.52775	0.401131	0.611693	0.391958	0.400584
ACC
	WB1
ACC	KHK-fl 0% EtOH		KHK-fl 7.2 %		KHK-AlbCre 0% EtOH		KHK-fl AlbCRe 10%
	Mouse 1	Mouse 2	Mouse 1	Mouse 2	Mouse 1	Mouse 2	Mouse 1	Mouse 2
	951.32	1021.09	955.33	846.76	510.38	561.29	509.98	497.32		ACC
Actin
	413.54	433.65	412.67	400.62	389.76	406.76	425.34	446.81		KHK-fl 0% EtOH	2.29164
ACC/Actin	2.30043	2.35464	2.315	2.11362	1.30947	1.3799	1.19899	1.11305
										KHK-fl 7.2 %	2.28855
	WB2
ACC	KHK-fl 0% EtOH		KHK-fl 7.2 %		KHK-AlbCre 0% EtOH		KHK-fl AlbCRe 10%			KHK-AlbCre 0% EtOH	1.36415
	Mouse 3	Mouse 4	Mouse 3	Mouse 4	Mouse 3	Mouse 4	Mouse 3	Mouse 4
	906.89	902.32	907.87	862.54	532.67	489.74	444.6	526.81		KHK-fl AlbCRe 10%	1.2741
Actin
	432.55	409.9	386.76	387.77	401.11	411.37	402.55	398.72
ACC/Actin	2.09661	2.20132	2.34737	2.22436	1.32799	1.19051	1.10446	1.32125
	WB3
ACC	KHK-fl 0% EtOH		KHK-fl 7.2 %		KHK-AlbCre 0% EtOH		KHK-fl AlbCRe 10%
	Mouse 5	Mouse 6	Mouse 5	Mouse 6	Mouse 5	Mouse 6	Mouse 5	Mouse 6
	883.09	1015.93	903.85	930.11	621.56	602.37	664	577.53
Actin
	387.67	403.32	376.55	399.09	415.65	406.56	442.42	410.75
ACC/Actin	2.27794	2.51892	2.40035	2.33058	1.49539	1.48163	1.50084	1.40604
ACL
	WB1
ACL	KHK-fl 0% EtOH		KHK-fl 7.2 %		KHK-AlbCre 0% EtOH		KHK-fl AlbCRe 10%
	Mouse 1	Mouse 2	Mouse 1	Mouse 2	Mouse 1	Mouse 2	Mouse 1	Mouse 2
	129.54	171.26	371.81	244.54	101.43	133.78	139.87	91.06		ACL
Actin
	413.54	433.65	412.67	400.62	389.76	406.76	425.34	446.81		KHK-fl 0% EtOH	0.348392
ACL/Actin	0.313247	0.394927	0.900986	0.610404	0.260237	0.328892	0.328843	0.2038
										KHK-fl 7.2 %	0.767249
	WB2
ACL	KHK-fl 0% EtOH		KHK-fl 7.2 %		KHK-AlbCre 0% EtOH		KHK-fl AlbCRe 10%			KHK-AlbCre 0% EtOH	0.297369
	Mouse 3	Mouse 4	Mouse 3	Mouse 4	Mouse 3	Mouse 4	Mouse 3	Mouse 4
	175.54	127.63	185.03	281.91	154.37	88.47	43.71	115.13		KHK-fl AlbCRe 10%	0.201974
Actin
	432.55	409.9	386.76	387.77	401.11	411.37	402.55	398.72
ACL/Actin	0.405826	0.311369	0.47841	0.727003	0.384857	0.215062	0.108583	0.288749
	WB3
ACL	KHK-fl 0% EtOH		KHK-fl 7.2 %		KHK-AlbCre 0% EtOH		KHK-fl AlbCRe 10%
	Mouse 5	Mouse 6	Mouse 5	Mouse 6	Mouse 5	Mouse 6	Mouse 5	Mouse 6
	211.35	48.32	291.82	443.67	89.59	154.34	85.24	36.64
Actin
	387.67	403.32	376.55	399.09	415.65	406.56	442.42	410.75
ACL/Actin	0.54518	0.119806	0.774983	1.1117	0.215542	0.379624	0.192668	0.0892027
Panel G-H AST-ALT
AST	KHK-fl Water	KHK-fl EtOH	KHK-Fl Alb Cre Water	KHK-Fl Alb Cre EtOH		ALT	KHK-fl Water	KHK-fl EtOH	KHK-Fl Alb Cre Water	KHK-Fl Alb Cre EtOH
Mouse 1	42.87	99.89	45.36	29.26		Mouse 1	33.75	101.88	34.05	55.76
Mouse 2	52.43	122.36	34.52	41.04		Mouse 2	42.51	101.31	26.76	49.08
Mouse 3	41.98	101.43	40.77	59.04		Mouse 3	31.89	82.56	44.76	53.23
Mouse 4	38.73	86.72	31.85	42.89		Mouse 4	44.79	67.53	31.45	45.83
Mouse 5	25.87	124.65	49.42	38.78		Mouse 5	51.65	76.73	48.98	36.81
Mouse 6	42.65	110.35	50.21	52.29		Mouse 6	23.67	81.76	21.45	33.85
Average	40.755	107.567	42.0217	43.8833		Average	38.0433	85.295	34.575	45.76
Panel I Liver hydroxyproline	KHK-fl Water		Protein				KHK-fl EtOH		Protein
	dOD	ug/ml	mg/ml	ug/mg	ug/g		dOD	ug/ml	mg/ml	ug/mg	ug/g
Mouse 1	0.005	2.64216	8.58	0.307944	30.7944		0.413	22.6422	7.35	3.08057	308.057
Mouse 2	0.004	2.59314	6.56	0.395295	39.5295		0.337	18.9167	8.56	2.20989	220.989
Mouse 3	0.003	2.54412	6.85	0.371404	37.1404		0.334	18.7696	5.87	3.19755	319.755
Mouse 4	0.003	2.54412	7.07	0.359847	35.9847		0.308	17.4951	5.72	3.05858	305.858
Mouse 5	0.005	2.64216	5.86	0.45088	45.088		0.289	16.5637	5.79	2.86075	286.075
Mouse 6	0.006	2.69118	6.72	0.400473	40.0473		0.212	12.7892	5.24	2.44069	244.069
Average
STD							KHK-Fl Alb Cre Water		Protein
ug/ml	deltaOD	OD1	OD2				dOD	ug/ml	mg/ml	ug/mg	ug/g
							0.004	2.59314	8.91	0.291037	29.1037
0	-0.098	0.876	0.974				0.006	2.69118	6.9	0.390026	39.0026
15	0.287	0.912	0.625				0.005	2.64216	6.63	0.398515	39.8515
30	0.635	0.991	0.356				0.003	2.54412	6.73	0.378026	37.8026
50	0.921	1.034	0.113				0.002	2.4951	10.23	0.2439	24.39
							0.006	2.69118	12.35	0.217909	21.7909
							KHK-Fl Alb Cre EtOH		Protein
							dOD	ug/ml	mg/ml	ug/mg	ug/g
							0.006	2.69118	5.83	0.461608	46.1608
							0.005	2.64216	5.34	0.494786	49.4786
							0.004	2.59314	7.54	0.343917	34.3917
							0.004	2.59314	6.71	0.386459	38.6459
							0.006	2.69118	6.89	0.390592	39.0592
							0.007	2.7402	4.33	0.63284	63.284

## Sheet: Figure 6
Panel B Preference Ratio CreUBQ
Vehicle				START vehicle
	Week 0	Week 1	Week 5	week 10	week 15	week 18	week 20	week 25
Mouse 1	54.6	42.3	35.7	42.2	40.6	34.6	41.4	40.5
Mouse 2	51.3	37.7	39.9	44.6	40.2	33.5	45.2	43.4
Mouse 3	52.3	36.8	41.3	40.8	36.4	30.5	44.6	42.6
Mouse 4	48.9	33.4	40.6	37.5	34.2	32.3	43.5	40.9
Mouse 5	47.8	32.7	36.2	36.5	34.6	27.8	38.7	40
Average	50.98	36.58	38.74	40.32	37.2	31.74	42.68	41.48
Tmx				START TMX
	Week 0	Week 1	Week 5	week 10	week 15	week 18	week 20	week 25
Mouse 1	52.6	38.6	34.3	30.6	25.5	8.2	3.6	5.5
Mouse 2	50.5	36.4	30.6	33.6	24.3	4.6	2.5	6
Mouse 3	47.5	32.6	35.6	32.5	14.6	12.6	2.2	3.5
Mouse 4	46.4	42.5	45.5	34.5	12.8	11.5	4.5	5
Mouse 5	55.6	36.6	40.4	38.6	20.4	6.6	5.5	4.8
Average	50.52	37.34	37.28	33.96	19.52	8.7	3.66	4.96
Panel C Cumulated EtOH Ratio CreUBQ
Vehicle				START vehicle
	Week 0	Week 1	Week 5	week 10	week 15	week 18	week 20	week 25
Mouse 1	0	0.76	5.12	8.65	12.35	14.65	16.88	21.05
Mouse 2	0	0.84	4.56	8.55	12.88	15.06	18.2	21.55
Mouse 3	0	0.8	5.05	9.1	13.55	13.45	14.55	19.86
Mouse 4	0	0.68	4.12	7.56	10.55	12.76	14.05	18.85
Mouse 5	0	0.72	4.02	6.88	11.23	14.55	16.05	20.85
Average	0	0.76	4.574	8.148	12.112	14.094	15.946	20.432
Tmx				START TMX
	Week 0	Week 1	Week 5	week 10	week 15	week 18	week 20	week 25
Mouse 1	0	0.8	3.55	7.55	8.68	10.35	10.75	11.85
Mouse 2	0	0.62	4.1	8.55	9.55	11.35	11.65	12.92
Mouse 3	0	0.7	3.65	7.4	10.6	12.05	12.85	13.54
Mouse 4	0	0.74	3.85	8.8	10.95	11.85	12.65	13.85
Mouse 5	0	0.64	4.52	8.75	10.55	12.65	13.55	13.85
Average	0	0.7	3.934	8.21	10.066	11.65	12.29	13.202
Panel E-H Oral/IP Gavage week 10 and 25
Oral Data
Week 10 (before injection)												Week 25
Plasma EtOH												Plasma EtOH
	Corn Oil		Tmx										Corn Oil		Tmx
	Mean	SD	Mean	SD									Mean	SD	Mean	SD
T0	0.334	0.0712741	0.4674	0.107036								T0	0.502	0.0563028	0.7408	0.241434
T1	6.68	0.855365	4.044	0.900544								T1	11.106	0.573524	16.6336	2.12773
T2	12.402	0.803556	14.0692	3.867								T2	15.8474	1.38756	27.8532	4.88247
T4	0.8386	0.269554	0.4372	0.0835266								T4	0.8474	0.184767	7.566	1.06004
T6	0.6482	0.104426	0.54328	0.106604	Corn Oil							T6	0.466	0.113899	4.718	1.56403	Corn Oil
					Mouse 1	Mouse 2	Mouse 3	Mouse 4	Mouse 5								Mouse 1	Mouse 2	Mouse 3	Mouse 4	Mouse 5
	0.334	0.0712741		T0	0.39	0.33	0.31	0.23	0.41				0.502	0.0563028		T0	0.46	0.51	0.55	0.56	0.43
	6.68	0.855365		T1	6.43	6.05	6.6	6.16	8.16				11.106	0.573524		T1	10.87	11.31	10.97	11.96	10.42
	12.402	0.803556		T2	11.345	13.389	12.89	12.481	11.905				15.8474	1.38756		T2	15.667	18.141	14.616	15.908	14.905
	0.8386	0.269554		T4	1.312	0.667	0.723	0.689	0.802				0.8474	0.184767		T4	0.797	0.787	0.613	0.931	1.109
	0.6482	0.104426		T6	0.687	0.612	0.557	0.812	0.573				0.466	0.113899		T6	0.297	0.497	0.513	0.422	0.601
					Tmx												Tmx
					Mouse 1	Mouse 2	Mouse 3	Mouse 4	Mouse 5								Mouse 1	Mouse 2	Mouse 3	Mouse 4	Mouse 5
	0.4674	0.107036		T0	0.534	0.412	0.61	0.335	0.446				0.7408	0.241434		T0	0.431	0.553	0.817	1.012	0.891
	4.044	0.900544		T1	3.35	4.87	4.19	4.91	2.9				16.6336	2.12773		T1	15.123	13.828	17.335	19.123	17.759
	14.0692	3.867		T2	12.45	18.91	17.423	10.113	11.45				27.8532	4.88247		T2	30.87	23.293	22.441	33.778	28.884
	0.4372	0.0835266		T4	0.516	0.312	0.408	0.509	0.441				7.566	1.06004		T4	8.516	7.123	8.198	5.913	8.08
	0.54328	0.106604		T6	0.6812	0.4667	0.4121	0.5567	0.5997				4.718	1.56403		T6	5.123	3.534	6.902	5.125	2.906
Plasma Acetaldehyde												Plasma Acetaldehyde
	Corn Oil		Tmx										Corn Oil		Tmx
	Mean	SD	Mean	SD									Mean	SD	Mean	SD
T0	0.284	0.0279285	0.4186	0.034217								T0	0.172	0.0476445	0.4208	0.0451132
T1	23.29	4.56153	23.59	3.61251								T1	17.116	1.70336	27.022	3.71086
T2	69.526	8.36945	69.548	11.8803								T2	70.098	11.1761	93.91	4.20995
T4	22.09	2.9767	27.234	4.33575								T4	20.968	1.56773	62.67	8.02727
T6	0.6052	0.0994972	0.567	0.0753691	Corn Oil							T6	0.1932	0.189361	26.326	4.36693	Corn Oil
					Mouse 1	Mouse 2	Mouse 3	Mouse 4	Mouse 5								Mouse 1	Mouse 2	Mouse 3	Mouse 4	Mouse 5
	0.284	0.0279285		T0	0.29	0.25	0.31	0.26	0.31				0.172	0.0476445		T0	0.16	0.25	0.18	0.13	0.14
	23.29	4.56153		T1	23.95	25.85	19.76	17.8	29.09				17.116	1.70336		T1	15.84	18.83	19.12	16.04	15.75
	69.526	8.36945		T2	81.24	58.78	65.09	70.31	72.21				70.098	11.1761		T2	73.45	88.21	61.13	62.89	64.81
	22.09	2.9767		T4	25.67	17.78	21.21	23.89	21.9				20.968	1.56773		T4	23.14	18.98	20.31	21.76	20.65
	0.6052	0.0994972		T6	0.456	0.717	0.612	0.667	0.574				0.1932	0.189361		T6	0.512	0.113	0.098	0.032	0.211
					Tmx												Tmx
					Mouse 1	Mouse 2	Mouse 3	Mouse 4	Mouse 5								Mouse 1	Mouse 2	Mouse 3	Mouse 4	Mouse 5
	0.4186	0.034217		T0	0.421	0.399	0.373	0.461	0.439				0.4208	0.0451132		T0	0.443	0.379	0.371	0.433	0.478
	23.59	3.61251		T1	23.45	18.12	22.89	25.78	27.71				27.022	3.71086		T1	26.46	21.9	25.95	31.91	28.89
	69.548	11.8803		T2	84.76	76.31	61.12	70.67	54.88				93.91	4.20995		T2	90.01	95.13	98.64	89.03	96.74
	27.234	4.33575		T4	23.45	32.12	31.45	26.17	22.98				62.67	8.02727		T4	53.7	70.12	68.9	66.31	54.32
	0.567	0.0753691		T6	0.567	0.638	0.644	0.513	0.473				26.326	4.36693		T6	21.45	25.89	30.89	30.65	22.75
IP Data
Week 10 (before injection)												Week 25
Plasma EtOH												Plasma EtOH
	Corn Oil		Tmx										Corn Oil		Tmx
	Mean	SD	Mean	SD									Mean	SD	Mean	SD
T0	0.214	0.103344	0.282	0.0923038								T0	0.3556	0.114249	0.3432	0.148451
T1	30.552	8.17936	31.738	8.32376								T1	24.266	5.09062	32.84	5.49265
T2	20.286	2.93067	23.09	2.76734								T2	20.69	3.04981	30.008	5.81195
T4	6.366	3.4576	6.434	4.13918								T4	4.674	1.55133	4.946	1.48483
T6	0.782	0.206809	0.376	0.163187	Corn Oil							T6	0.73	0.307327	0.612	0.252329	Corn Oil
					Mouse 1	Mouse 2	Mouse 3	Mouse 4	Mouse 5								Mouse 1	Mouse 2	Mouse 3	Mouse 4	Mouse 5
	0.214	0.103344		T0	0.36	0.28	0.13	0.12	0.18				0.3556	0.114249		T0	0.213	0.312	0.445	0.497	0.311
	30.552	8.17936		T1	22.56	35.21	41.32	31.22	22.45				24.266	5.09062		T1	28.95	26.64	28.12	19.73	17.89
	20.286	2.93067		T2	19.43	15.85	21.43	20.94	23.78				20.69	3.04981		T2	19.89	21.23	25.65	18.9	17.78
	6.366	3.4576		T4	10.87	5.86	8.83	3.54	2.73				4.674	1.55133		T4	4.32	5.13	2.96	3.89	7.07
	0.782	0.206809		T6	1.12	0.74	0.65	0.81	0.59				0.73	0.307327		T6	0.65	0.56	0.43	0.78	1.23
					Tmx												Tmx
					Mouse 1	Mouse 2	Mouse 3	Mouse 4	Mouse 5								Mouse 1	Mouse 2	Mouse 3	Mouse 4	Mouse 5
	0.282	0.0923038		T0	0.21	0.23	0.35	0.41	0.21				0.3432	0.148451		T0	0.312	0.393	0.367	0.526	0.118	0.885992
	31.738	8.32376		T1	24.56	26.58	31.32	30.45	45.78				32.84	5.49265		T1	34.2	27.8	26.75	35.65	39.8	0.0336438
	23.09	2.76734		T2	20.98	22.67	27.65	20.82	23.33				30.008	5.81195		T2	23.67	28.89	35.62	36.43	25.43	0.0131064
	6.434	4.13918		T4	12.13	7.13	8.1	2.83	1.98				4.946	1.48483		T4	7.13	2.97	4.62	4.88	5.13	0.784191
	0.376	0.163187		T6	0.54	0.12	0.45	0.32	0.45				0.612	0.252329		T6	0.62	0.46	0.32	0.67	0.99	0.525634
Plasma Acetaldehyde												Plasma Acetaldehyde
	Corn Oil		Tmx										Corn Oil		Tmx
	Mean	SD	Mean	SD									Mean	SD	Mean	SD
T0	0.146	0.0461519	0.17	0.0353553								T0	0.122	0.0426615	0.17	0.0331662
T1	25.75	5.23189	27.51	3.86042								T1	19.278	2.44625	52.986	9.17223
T2	99.56	18.8047	92.41	11.1042								T2	41.772	4.32119	134.268	22.2163
T4	43.768	9.31048	45.516	5.70768								T4	29.856	4.61695	48.14	11.5777
T6	8.176	2.59831	6.682	1.88905	Corn Oil							T6	2.0928	1.25193	1.854	0.660477	Corn Oil
					Mouse 1	Mouse 2	Mouse 3	Mouse 4	Mouse 5								Mouse 1	Mouse 2	Mouse 3	Mouse 4	Mouse 5
	0.146	0.0461519		T0	0.12	0.11	0.18	0.21	0.11				0.122	0.0426615		T0	0.12	0.14	0.14	0.16	0.05
	25.75	5.23189		T1	28.75	27.43	21.11	31.9	19.56				19.278	2.44625		T1	19.9	23.12	16.78	17.74	18.85
	99.56	18.8047		T2	123.23	110.98	94.42	95.74	73.43				41.772	4.32119		T2	46.32	42.12	36.88	37.9	45.64
	43.768	9.31048		T4	46.78	58.13	39.23	33.58	41.12				29.856	4.61695		T4	26.72	23.9	35.67	32.12	30.87
	8.176	2.59831		T6	10.23	8.92	10.11	7.72	3.9				2.0928	1.25193		T6	0.89	2.12	0.824	3.65	2.98
					Tmx												Tmx
					Mouse 1	Mouse 2	Mouse 3	Mouse 4	Mouse 5								Mouse 1	Mouse 2	Mouse 3	Mouse 4	Mouse 5
	0.17	0.0353553		T0	0.23	0.17	0.15	0.14	0.16				0.17	0.0331662		T0	0.18	0.16	0.13	0.16	0.22	0.0822486
	27.51	3.86042		T1	25.28	22.34	29.23	32.45	28.25				52.986	9.17223		T1	43.54	51.1	47.54	67.43	55.32	4.60971e-05
	92.41	11.1042		T2	92.34	104.55	102.19	83.88	79.09				134.268	22.2163		T2	134.53	148.65	125.61	160.21	102.34	1.65615e-05
	45.516	5.70768		T4	51.34	50.45	46.65	39.41	39.73				48.14	11.5777		T4	55.89	62.34	46.72	43.43	32.32	0.0111862
	6.682	1.88905		T6	8.13	8.51	5.67	7.17	3.93				1.854	0.660477		T6	2.35	1.98	2.55	0.94	1.45	0.715806

## Sheet: Figure 7
Panel B Plasma Fructose
	Wild Type + vehicle					KHK-A/C + vehicle					Wild type + CRP427
Time (min)	Mouse 1	Mouse 2	Mouse 3	Mouse 4	Mouse 5	Mouse 1	Mouse 2	Mouse 3	Mouse 4	Mouse 5	Mouse 1	Mouse 2	Mouse 3	Mouse 4	Mouse 5
0	14.65	7.37	8.46	10.55	8.85	52.37	35.85	41.55	66.61	46.75	7.97	12.77	10.74	16.22	14.85
10	7.05	12.58	12.78	20.57	18.75	105.65	111.67	123.56	256.43	198.85	55.65	69.33	87.21	62.57	58.85
20	25.87	31.52	12.66	11.66	13.42	188.65	192.66	210.74	106.36	210.33	78.42	102.57	122.99	97.97	105.65
30	13.62	14.55	15.65	20.85	18.84	85.45	72.1	35.77	55.75	46.76	47.65	67.53	75.03	77.63	52.35
60	10.22	6.35	4.85	5.03	6.56	50.92	41.02	23.89	26.37	31.55	26.33	29.04	35.6	51.45	40.33
120	10.55	6.99	6.77	9.09	4.55	28.84	34.86	38.78	71.49	67.35	14.87	13.88	21.93	10.33	18.85
Averages	Wild Type + vehicle		KHK-A/C + vehicle		Wild type + CRP427
0	9.976		48.626		12.51
10	14.346		159.232		66.722
20	19.026		181.748		101.52
30	16.702		59.166		64.038
60	6.602		34.75		36.55
120	7.59		48.264		15.972
Panel C Plasma Fructose AUC
	Wild Type + vehicle		KHK-A/C + vehicle		Wild type + CRP427
Mouse 1	25.532		523.605		301.554
Mouse 2	30.995		531.99		216.575
Mouse 3	34.623		409.376		366.018
Mouse 4	23.723		445.544		287.71
Mouse 5	51.878		387.226		213.711
Average	33.3502		459.548		277.114
Panel D EtOH ml cHAP + CRP 427
ml/mouse/day	Vehicle								CRP427
Time (weeks)	Mouse 1	Mouse 2	Mouse 3	Mouse 4	Mouse 5				Mouse 1	Mouse 2	Mouse 3	Mouse 4	Mouse 5		427-Vehicle ratio
0	5.95	5.95	7.1	7.24	6.25	6.498			4.15	7.15	7.66	7.25	6.65	6.572	-1.13881	%
1	6.06	6.36	6.55	6.43	5.45	6.17		Treatment starts	2.65	6.05	7.55	6.65	6.06	5.792	6.12642	%
2	6.55	6.23	6.65	5.8	6.05	6.256		Starts	3.55	6.75	7.3	7.1	6.82	6.304	-0.767263	%
3	5.93	6.23	7.15	6.26	5.6	6.234			4.12	6.63	7.96	6.96	5.96	6.326	-1.47578	%
4	6.94	5.85	7.65	6.15	5.15	6.348			4.55	4.1	4.64	3.7	3.45	4.088	35.6018	%
5	6.25	6.74	5.8	5.25	5.15	5.838			4.15	4.95	4.15	4.25	3.8	4.26	27.0298	%
6	6.8	6.6	5.33	5.12	4.85	5.74			3.05	3.85	3.25	4.02	2.95	3.424	40.3484	%
7	5.1	4.96	5.2	6.15	5.85	5.452			2.35	3.33	3.3	4.15	2.75	3.176	41.7461	%
8	6.24	5.44	5.83	7.3	6.75	6.312			3.45	4.35	4.05	3.45	2.9	3.64	42.3321	%
average	6.23375	6.05125	6.27	6.0575	5.60625			Average	3.48375	5.00125	5.275	5.035	4.33625
				Vehicle Average	6.04375							Vehicle Average	4.62625
Panel E AUC EtOH ml cHAP + CRP 427
	Vehicle						CRP427
	Mouse 1	Mouse 2	Mouse 3	Mouse 4	Mouse 5		Mouse 1	Mouse 2	Mouse 3	Mouse 4	Mouse 5
	322	412	376	334	313		235	211	234	277	212		Ratio reduction
				Vehicle Average	351.4					Vehicle Average	233.8		33.4661	%
Panel F EtOH intake g/kg cHAP + CRP 427
g/kg/day	Vehicle								CRP427
Time (weeks)	Mouse 1	Mouse 2	Mouse 3	Mouse 4	Mouse 5				Mouse 1	Mouse 2	Mouse 3	Mouse 4	Mouse 5		427-Vehicle ratio
0	26.6968	26.1062	31.6742	31.441	30.2439	29.2324			18.894	32.8704	29.0698	30.9322	27.1605	27.7854	4.95021	%
1	26.7857	28	29.9539	26.087	26.5854	27.4824		Treatment starts	17.0994	27.5229	29.3436	27.8481	25.1029	25.3834	7.6376	%
2	29.4118	27.5556	30.4147	25.2174	28.9855	28.317		Starts	16.055	31.4815	28.2946	29.7071	27.8689	26.6814	5.77597	%
3	26.3704	27.5811	32.4284	27.1284	26.4423	27.9901			19.5349	31.2024	30.7593	29.0278	28.8245	27.8698	0.429922	%
4	30.531	25.7778	34.3891	26.4069	24.878	28.3966			21.3953	20.098	18.1102	15.4167	16.1137	18.2268	35.8134	%
5	27.4336	29.7778	26.2443	22.7074	25.4673	26.3261			19.0698	24.0196	16.1417	17.9167	18.0095	19.0315	27.7088	%
6	30.2222	28.5088	23.4513	22.1739	26.7492	26.2211			13.8889	18.3575	12.4514	16.4609	13.9535	15.0224	42.7086	%
7	22.6667	21.4912	22.5664	26.5217	25.7435	23.7979			10.6481	15.942	12.4514	16.8724	8.37209	12.8572	45.9733	%
8	27.3128	23.2759	25.5507	31.0345	27.0399	26.8427			15.8879	20.4762	15.5642	13.8211	13.9535	15.9406	40.6149	%
average
Panel G AUC EtOH Intake g/kg cHAP + CRP 427
	Vehicle						CRP427
	Mouse 1	Mouse 2	Mouse 3	Mouse 4	Mouse 5		Mouse 1	Mouse 2	Mouse 3	Mouse 4	Mouse 5
	216	220	223	202	233		173	186	182	156	178		Ratio reduction
				Vehicle Average	218.8					Vehicle Average	175		20.0183	%
Panel H Preference Ratio cHAP + CRP 427
	Vehicle								CRP427
Time (weeks)	Mouse 1	Mouse 2	Mouse 3	Mouse 4	Mouse 5				Mouse 1	Mouse 2	Mouse 3	Mouse 4	Mouse 5		427-Vehicle ratio
0	0.907692	0.867647	0.897436	0.878049	0.953846	0.900934			0.803922	0.922078	0.882353	0.935897	0.916667	0.892183	0.971296	%
1	0.902256	0.947368	0.896552	0.923077	0.947826	0.923416		Treatment starts	0.65	0.967742	0.926829	0.94964	0.938462	0.886535	3.99399	%
2	0.902778	0.939394	0.88	0.935484	0.9375	0.919031		Starts	0.833333	0.931507	0.960526	0.910256	0.944444	0.916013	0.328351	%
3	0.894472	0.954082	0.899582	0.94	0.9375	0.925127			0.881119	0.949074	0.937255	0.836	0.952128	0.911115	1.5146	%
4	0.907895	0.935484	0.95	0.924242	0.927273	0.928979			0.884615	0.911111	0.851852	0.804348	0.871795	0.864744	6.91453	%
5	0.861111	0.943662	0.90625	0.866667	0.924528	0.900444			0.836735	0.907407	0.803922	0.86	0.808511	0.843315	6.34451	%
6	0.971	0.928571	0.883333	0.95	0.897959	0.926173			0.769231	0.844444	0.744186	0.869565	0.810811	0.807647	12.7973	%
7	0.894737	0.907407	0.910714	0.924242	0.897959	0.907012			0.71875	0.841892	0.820513	0.853	0.72	0.790831	12.8092	%
8	0.903226	0.888889	0.896552	0.930556	0.988	0.921444			0.705882	0.813721	0.885	0.807	0.833333	0.808987	12.2044	%
Panel I AUC Preference ratio cHAP + CRP 427
	Vehicle						CRP427
	Mouse 1	Mouse 2	Mouse 3	Mouse 4	Mouse 5		Mouse 1	Mouse 2	Mouse 3	Mouse 4	Mouse 5
	171	189	166	169	199		137	133	151	123	146		Ratio reduction
				Vehicle Average	178.8					Vehicle Average	138		22.8188	%
Panel J Rats + KHK inhibitor self adminsitration
		Vehicle											CRP427
	Time (days)	Rat 1	Rat 2	Rat 3	Rat 4	Rat 5	Rat 6	Rat 7	Rat 8	Rat 9	Average		Rat 1	Rat 2	Rat 3	Rat 4	Rat 5	Rat 6	Rat 7	Rat 8	Rat 9	Average
	1	0.042005	0	0.16835	0.393288	0.587084	4.48065	1.8	0.870968	0.884782	1.02524		0.3386	0	0.087822	0.0833333	0.273723	0.708383	0.110865	0.917743	1.71821	0.470965
	2	0.042005	0	0	0.393288	0.880626	2.24033	1.47273	2.32258	2.4184	1.08555		0.096743	0	0	1.29241	0.182482	1.77096	0.665188	3.77294	3.2646	1.22726
	3	0.0840101	0.158618	0	0.393288	1.8591	2.44399	0.872727	1.45161	2.47739	1.0823		0.870687	0	0	1.41667	0.0912409	3.27627	2.32816	7.44392	2.80641	2.02593
	4	1.00812	0.370109	0.3367	0.0786576	2.05479	3.15682	1.47273	3.09677	3.48014	1.67276		1.83812	0	0.131733	2.16667	1.36861	3.18772	2.77162	4.18083	2.74914	2.04383
	5	0.462055	0.634473	0.16835	0.157315	3.22896	2.13849	2.07273	1.74194	2.30043	1.43386		0.96743	0	0.043911	2	2.82847	3.63046	2.77162	2.8552	2.63459	1.97019
	6	1.09213	1.85055	0.589226	0	1.27202	3.15682	0.763636	1.16129	0.825796	1.19016		1.3544	0	0.087822	1.91667	2.0073	1.68241	1.44124	4.07886	2.23368	1.64471
	7	1.80622	3.17237	2.10438	0.31463	0.782779	3.15682	1.25455	1.64516	1.82855	1.78505		1.93486	0.0924214	1.14169	0.833333	0.547445	1.77096	1.10865	3.46703	1.94731	1.42708
	8	1.38617	1.7448	1.85185	0.707918	1.56556	1.52749	0.818182	1.64516	2.00551	1.47252		1.40277	0.0924214	1.09778	0.75	0.912409	2.39079	0.997783	3.05914	1.60367	1.36742
	9	1.97044	2.01699	1.75978	1.43505	0.984898	1.30348	1.22863	2.33645	0.911854	1.54973		1.45021	0.567823	0.52417	1.32013	1.44231	1.42433	0.868936	3.58065	0.82297	1.3335
	10	1.02627	1.00849	1.42458	0.906344	2.65923	2.00535	1.17521	1.96262	1.19681	1.48499		1.01515	2.08202	1.04834	2.06271	1.80288	2.49258	1.41202	3.58065	1.09729	1.84374
	11	1.64204	0.636943	1.50838	0.981873	1.08339	2.20588	1.06838	1.21495	1.31079	1.29474		1.16017	4.35331	0.655213	1.73267	1.71274	1.86944	1.3034	3.67742	1.20702	1.96349
	12	0.90312	1.32696	1.17318	1.51057	1.28037	2.60695	1.33547	1.30841	1.31079	1.41731		1.45021	3.69085	0.917298	1.40264	1.6226	1.51335	1.3034	3.96774	1.42648	1.92162
	13	0.779967	1.69851	1.17318	1.43505	1.28037	2.50668	1.49573	1.30841	1.65274	1.48118		1.40187	2.08202	0.480489	0.990099	2.52404	2.31454	1.41202	4.25806	1.15216	1.84614
	14	0.686591	1.34622	2.50643	1.54555	1.08553	1.64093	1.24697	0.831793	1.94384	1.42598		0.808497	2.07286	0.557276	1.35216	1.37065	1.68824	1.10294	3.06122	0.988211	1.44467
	15	1.29241	1.55333	2.02442	1.78959	1.38158	1.9305	1.97437	2.40296	1.94384	1.81033		1.04629	1.60176	0.789474	2.07332	2.74129	1.26618	1.10294	2.34694	1.24827	1.57961
	16	1.33279	1.65689	2.12082	0.976139	1.875	2.3166	1.55871	1.20148	1.45788	1.6107		1.18897	0.84799	0.835913	1.98317	2.31296	1.77265	1.10294	2.7551	1.09223	1.54355
	17	2.05977	2.12289	1.34961	1.30152	1.77632	2.7027	1.29893	1.01664	1.78186	1.71225		1.52188	1.97864	1.30031	1.89303	1.37065	2.1103	1.21324	3.16327	1.50832	1.7844
	18	1.25202	3.15844	2.02442	1.05748	1.48026	1.83398	1.24697	1.75601	2.26782	1.78638		1.18897	2.44975	0.928793	1.08173	1.62764	1.68824	0.882353	2.85714	1.56033	1.58499
	19	1.36656	1.67832	1.69995	1.32743	1.44416	0.782779	1.09299	1.92073	2.55048	1.54038		1.16017	3.03309	1.05386	1.04446	1.58598	1.32597	0.751611	2.20147	0.971701	1.4587
Treatment/Vehicle starts	20	1.76849	1.41608	1.53805	1.17126	1.15533	1.66341	1.66551	2.46951	1.43464	1.58692		1.45021	2.66544	1.27342	1.20514	1.16861	1.24309	2.04009	2.7018	1.38084	1.68096	427-Vehicle ratio
	21	1.56752	1.62587	1.1333	1.24935	1.2516	1.46771	1.40527	2.46951	1.16897	1.48212		0.725105	1.28676	0.790398	1.04446	0.66778	0.662983	0.107373	0.608614	0.255711	0.683243	53.9011
	22	1.24598	1.83566	0.890448	1.32743	0.866496	1.8591	1.24913	1.55488	2.33794	1.46301		0.870126	1.47	0.702576	0.723085	0.834725	0.745856	0.322119	1.17041	1.687	0.947322	35.2483
	23	1.00482	2.0979	0.971398	0.858928	1.2516	2.15264	1.97779	1.82927	1.96599	1.56782		0.870126	0.643382	1.00995	0.241028	1.33556	1.574	1.61	1.45131	0.818275	1.06151	32.2934

## Sheet: Extended Data 1
Panel B 30-week etoh intake WT vs KHK-A/C
Males
EtOH Intake g/kg	Wild Type							KHK-A/C KO
Time (weeks)	Mouse 1	Mouse 2	Mouse 3	Mouse 4	Mouse 5	Mouse 6	Average	Mouse 1	Mouse 2	Mouse 3	Mouse 4	Mouse 5	Mouse 6	Average	% difference
0	0	0	0	0	0	0	0	0	0	0	0	0	0	0	#DIV/0!
1	1.6	1.7	1.6	1.8	1.4	1.3	1.56667	0.4	0.3	0.2	0.4	0.2	0.4	0.316667	79.7872	%
2	1.5	1.5	1.6	1.7	1.5	1.5	1.55	0.3	0.2	0.1	0.2	0.1	0.2	0.183333	88.172	%
3	1.6	1.6	1.6	1.8	1.6	1.6	1.63333	0.4	0.2	0.2	0.2	0.2	0.3	0.25	84.6939	%
4	1.7	1.7	1.7	1.7	1.5	1.7	1.66667	0.3	0.4	0.3	0.1	0.1	0.2	0.233333	86	%
5	1.4	1.8	1.8	1.8	1.4	1.4	1.6	0.2	0.2	0.1	0.3	0.2	0.2	0.2	87.5	%
6	1.5	1.8	1.9	1.8	1.3	1.6	1.65	0.2	0.2	0.2	0.1	0.2	0.3	0.2	87.8788	%
7	1.4	1.4	1.9	1.9	1.2	1.5	1.55	0.2	0.4	0.2	0.2	0.3	0.2	0.25	83.871	%
8	1.3	1.6	1.6	2	1.4	1.4	1.55	0.1	0.1	0	0.3	0.2	0.3	0.166667	89.2473	%
9	1.4	1.6	1.7	2	1.5	1.6	1.63333	0.1	0.1	0.2	0.2	0.1	0.1	0.133333	91.8367	%
10	1.5	1.7	1.7	2.1	1.5	1.7	1.7	0.2	0.3	0.3	0.2	0.2	0.4	0.266667	84.3137	%
11	1.5	1.6	1.8	1.7	1.5	2	1.68333	0.3	0	0.4	0.1	0.1	0.5	0.233333	86.1386	%
12	1.31	1.8	1.6	1.6	1.6	2.1	1.66833	0.1	0.1	0.1	0.3	0.3	0.2	0.183333	89.011	%
13	1.4	1.6	1.9	1.5	1.4	2.2	1.66667	0.1	0.3	0.1	0.1	0.2	0.4	0.2	88	%
14	1.4	1.7	2.5	1.5	1.4	2.1	1.76667	0.3	0.2	0.3	0	0.3	0.3	0.233333	86.7925	%
15	1.3	1.7	1.7	1.5	1.3	2	1.58333	0.4	0.2	0.1	0	0.1	0.4	0.2	87.3684	%
16	1.5	1.8	1.8	1.4	1.4	1.7	1.6	0.2	0.1	0.1	0.1	0.1	0.2	0.133333	91.6667	%
17	1.6	1.5	1.8	1.6	1.5	1.8	1.63333	0.2	0.1	0.2	0.2	0.1	0.1	0.15	90.8163	%
18	1.4	1.7	1.8	1.4	1.2	1.6	1.51667	0.2	0.4	0	0.1	0.1	0.4	0.2	86.8132	%
19	1.4	1.8	1.4	1.6	1.1	1.8	1.51667	0.1	0.2	0.2	0.1	0.2	0.4	0.2	86.8132	%
20	1.5	1.9	1.9	1.5	1.3	2	1.68333	0.3	0	0.4	0	0.3	0.5	0.25	85.1485	%
21	1.6	1.6	1.7	1.7	1.4	1.9	1.65	0.1	0	0.3	0.1	0.1	0.3	0.15	90.9091	%
22	1.5	1.5	1.9	1.8	1.5	1.7	1.65	0.11	0.1	0.3	0.2	0.1	0.3	0.185	88.7879	%
23	1.6	1.8	2	1.3	1.5	1.6	1.63333	0.1	0	0.2	0.1	0	0.2	0.1	93.8776	%
24	1.4	1.7	1.6	1.4	1.4	1.8	1.55	0.1	0.3	0.2	0.3	0.1	0.4	0.233333	84.9462	%
25	1.7	1.8	1.9	1.3	1.3	1.8	1.63333	0	0.2	0.1	0.2	0.1	0.2	0.133333	91.8367	%
26	1.6	1.9	1.7	1.5	1.6	1.9	1.7	0.1	0.2	0.3	0.2	0.2	0.4	0.233333	86.2745	%
27	1.6	1.7	1.8	1.6	1.7	2.1	1.75	0.1	0.2	0.2	0.3	0.3	0.2	0.216667	87.619	%
28	1.4	1.8	1.9	1.6	1.7	2.2	1.76667	0	0.1	0.3	0.1	0.2	0.3	0.166667	90.566	%
29	1.8	1.7	1.8	1.4	1.5	1.6	1.63333	0.1	0.3	0.1	0.1	0.2	0.2	0.166667	89.7959	%
30	1.6	1.8	1.7	1.5	1.6	1.8	1.66667	0.2	0.2	0.2	0.3	0.2	0.4	0.25	85	%
Female
EtOH Intake g/kg	Wild Type							KHK-A/C KO
Time (weeks)	Mouse 1	Mouse 2	Mouse 3	Mouse 4	Mouse 5	Mouse 6	Average	Mouse 1	Mouse 2	Mouse 3	Mouse 4	Mouse 5	Mouse 6	Average	% difference
0	0	0	0	0	0	0	0	0	0	0	0	0	0	0	#DIV/0!
1	2.8	3	3	3.1	3.5	3.2	3.1	0.6	0.6	0.8	0.3	0.7	0.3	0.55	82.2581	%
2	2.7	3.1	3.2	3.31	3.6	3.4	3.21833	0.67	0.7	0.7	0.5	0.6	0.3	0.578333	82.03	%
3	2.9	3.2	3.1	4.3	3.7	3.6	3.46667	0.7	0.5	0.7	0.4	0.7	0.6	0.6	82.6923	%
4	3	3.2	3	3.4	3.63	3.6	3.305	0.4	0.6	0.8	0.3	1	0.7	0.633333	80.8371	%
5	3	3.2	3	3	3.6	3.6	3.23333	0.4	0.5	0.6	0.3	1.1	0.5	0.566667	82.4742	%
6	3.1	3.4	3.3	4.3	3.5	3.5	3.51667	0.6	0.6	0.5	0.4	0.7	0.4	0.533333	84.8341	%
7	3.2	3.5	2.9	3.2	3.5	3.9	3.36667	0.3	0.4	0.5	0.5	0.6	0.7	0.5	85.1485	%
8	3.31	3.2	2.8	3.6	3.5	3.7	3.35167	0.3	0.6	0.3	0.2	0.5	0.6	0.416667	87.5684	%
9	3.2	3.3	2.7	3.7	3.6	3.4	3.31667	0.3	0.4	0.5	0.4	0.7	0.5	0.466667	85.9296	%
10	3.1	3.1	3.1	3.6	3.6	3.3	3.3	0.32	0.5	0.6	0.2	0.8	0.6	0.503333	84.7475	%
11	3.2	3	3.2	3.5	3.8	3.6	3.38333	0.2	0.4	0.5	0.4	0.6	0.4	0.416667	87.6847	%
12	3.3	3.1	3.4	3.5	3.3	3.7	3.38333	0.4	0.6	0.4	0.2	0.7	0.5	0.466667	86.2069	%
13	3.2	3	3.2	3.4	3.4	3.8	3.33333	0.2	0.4	0.3	0.2	0.6	0.4	0.35	89.5	%
14	3.2	3.4	3.2	3.42	3.5	3.6	3.38667	0.4	0.3	0.4	0.4	0.6	0.4	0.416667	87.6969	%
15	3.4	3.2	3.3	4.2	3.5	3.6	3.53333	0.2	0.4	0.5	0.3	0.9	0.3	0.433333	87.7358	%
16	3.2	3.3	3.5	3.2	3.7	3.6	3.41667	0.4	0.3	0.2	0.3	0.8	0.4	0.4	88.2927	%
17	3.4	3.5	3.5	3.4	3.6	3.5	3.48333	0.2	0.3	0.4	0.4	0.8	0.2	0.383333	88.9952	%
18	3.4	3.5	3.2	3.5	3.5	3.5	3.43333	0.4	0.2	0.3	0.2	0.6	0.3	0.333333	90.2913	%
19	3.5	3.2	3.4	3.8	3.5	3.7	3.51667	0.3	0.4	0.3	0.2	0.5	0.4	0.35	90.0474	%
20	3.3	3.3	3.2	3.9	3.7	3.3	3.45	0.1	0.2	0.5	0.3	0.6	0.3	0.333333	90.3382	%
21	3.1	3.1	3.4	3.9	3.8	3.7	3.5	0.1	0.2	0.2	0.1	0.5	0.3	0.233333	93.3333	%
22	3	3	3.1	4	3.7	3.7	3.41667	0.1	0.4	0.4	0.4	0.4	0.3	0.333333	90.2439	%
23	3	3.2	3.5	3.6	3.5	3.5	3.38333	0	0.3	0.5	0.4	0.7	0.3	0.366667	89.1626	%
24	3.3	3.2	3.6	3.7	3.5	3.6	3.48333	0.1	0.2	0.3	0.2	0.6	0.5	0.316667	90.9091	%
25	2.9	3.4	3.5	3.6	3.2	3.9	3.41667	0.3	0.2	0.2	0.1	0.5	0.3	0.266667	92.1951	%
26	2.8	3.3	3.3	3.5	3.7	3.8	3.4	0.2	0.4	0.5	0.4	0.4	0.2	0.35	89.7059	%
27	2.9	3.1	2.9	3.8	3.6	4	3.38333	0.3	0.5	0.2	0.3	0.7	0.2	0.366667	89.1626	%
28	3.3	3.1	2.8	3.5	3.5	4.3	3.41667	0.4	0.3	0.2	0.2	0.5	0.2	0.3	91.2195	%
29	3.5	3	3.2	3.7	3.5	4.2	3.51667	0.2	0.2	0.1	0.4	0.6	0.1	0.266667	92.4171	%
30	3.4	3.1	3.3	3.2	3.8	3.7	3.41667	0.2	0.2	0.1	0.2	0.5	0	0.2	94.1463	%
Panel C Preference ratio Wt vs KHK-A KO
Males	WT								KHK-A KO
EtOH (%)	Mouse 1	Mouse 2	Mouse 3	Mouse 4	Mouse 5	Mouse 6	Average	EtOH	Mouse 1	Mouse 2	Mouse 3	Mouse 4	Mouse 5	Mouse 6	Average
0	47.5	53.2	55.7	59.4	46.4	45.5	51.2833	0	52.3	54.2	56.2	44.7	51.1	50	51.4167
3	58.9	57.3	56.2	65.6	60.6	57.3	59.3167	3	66.3	55.7	67.8	58	65.2	55.6	61.4333
6	42.3	44.4	40	41.2	48.2	45.6	43.6167	6	45.3	56.5	34.4	35.5	37.4	36.6	40.95
10	19.8	20.5	30.6	40.5	45.5	29.8	31.1167	10	33.3	35.3	25.6	28.9	36.3	35.8	32.5333
Panel D 2BC Intake g/kg Wt vs KHK-A KO
Males	WT								KHK-A KO
EtOH (%)	Mouse 1	Mouse 2	Mouse 3	Mouse 4	Mouse 5	Mouse 6	Average	EtOH	Mouse 1	Mouse 2	Mouse 3	Mouse 4	Mouse 5	Mouse 6	Average
0	0	0	0	0	0	0	0	0	0	0	0	0	0	0	0
3	2.25	2.33	2.16	2.2	2.23	2.16	2.22167	3	2.28	2.33	2.16	2.34	2.21	2.1	2.23667
6	3	2.75	2.37	2.65	2.55	3.13	2.74167	6	3.46154	3.13	3.22	3.42	3	2.76	3.16526
10	1.82927	1.75	1.65	2	1.64	1.8	1.77821	10	2	1.67	1.89	2.1	2.12	1.76	1.92333
Panel E 2BC Intake ml/day Wt vs KHK-A KO
Males	WT								KHK-A KO
EtOH (%)	Mouse 1	Mouse 2	Mouse 3	Mouse 4	Mouse 5	Mouse 6	Average	EtOH	Mouse 1	Mouse 2	Mouse 3	Mouse 4	Mouse 5	Mouse 6	Average
0	0	0	0	0	0	0	0	0	0	0	0	0	0	0	0
3	1.83	1.75	1.85	2.05	1.95	1.85	1.88	3	1.99	2.1	2.03	2.15	1.85	1.66	1.96333
6	1.33	1.46	1.44	1.22	1.36	1.33	1.35667	6	1.55	1.44	1.33	1.55	1.55	1.66	1.51333
10	0.75	0.66	0.75	0.75	0.83	0.66	0.733333	10	0.85	0.73	0.76	0.93	1.03	0.75	0.841667
Panel F 2BC Cumulative Intake g/mouse Wt vs KHK-A KO
Males	WT								KHK-A KO
	Mouse 1	Mouse 2	Mouse 3	Mouse 4	Mouse 5	Mouse 6	Average		Mouse 1	Mouse 2	Mouse 3	Mouse 4	Mouse 5	Mouse 6	Average
	16.135	16.753	15.709	17.386	15.812	16.654	16.4082		19.21	18.843	16.329	16.093	17.212	17.282	17.4948
Panel G Preference ratio Wt vs KHK-A KO
Females	WT							KHK-A KO
EtOH (%)	Mouse 1	Mouse 2	Mouse 3	Mouse 4	Mouse 5	Average	EtOH	Mouse 1	Mouse 2	Mouse 3	Mouse 4	Mouse 5	Average
0	46.5	55.5	54.7	50.5	53.3	52.1	0	55.5	46.2	44.3	51.3	55.3	50.52
3	56.3	62.3	55	60.6	58	58.44	3	56.3	60	55	45.6	52.6	53.9
6	68.1	60.5	55.3	45.6	62.6	58.42	6	63.6	65.5	50	64.3	52.3	59.14
10	25.5	31.3	35.6	32.6	36.3	32.26	10	35.6	45.6	32.6	20.5	22.6	31.38
Panel H 2BC Intake g/kg Wt vs KHK-A KO
Females	WT							KHK-A KO
EtOH (%)	Mouse 1	Mouse 2	Mouse 3	Mouse 4	Mouse 5	Average	EtOH	Mouse 1	Mouse 2	Mouse 3	Mouse 4	Mouse 5	Average
0	0	0	0	0	0	0	0	0	0	0	0	0	0
3	3.03797	3.18584	3.11688	2.95082	2.86853	3.03201	3	2.77311	2.89474	2.90749	2.85714	2.83262	2.85302
6	7.34177	7.69912	7.53247	7.13115	6.93227	7.32735	6	6.05042	6.31579	6.34361	6.23377	6.18026	6.22477
10	5.48523	5.75221	5.62771	5.32787	5.17928	5.47446	10	5.04202	5.26316	5.28634	5.19481	5.15021	5.18731
Panel I 2BC Intake ml/day Wt vs KHK-A KO
Females	WT							KHK-A KO
EtOH (%)	Mouse 1	Mouse 2	Mouse 3	Mouse 4	Mouse 5	Average	EtOH	Mouse 1	Mouse 2	Mouse 3	Mouse 4	Mouse 5	Average
0	0	0	0	0	0	0	0	0	0	0	0	0	0
3	2.43	2.63	2.75	2.83	2.25	2.578	3	2.23	2.63	2.45	2.3	1.96	2.314
6	2.95	2.23	2.56	2.66	2.75	2.63	6	2.46	2.36	2.25	2.23	2.33	2.326
10	1.36	1.55	2.63	2.76	2.55	2.17	10	1.23	1.55	1.45	1.66	1.45	1.468
Panel J 2BC Cumulative Intake g/mouse Wt vs KHK-A KO
Females	WT							KHK-A KO
	Mouse 1	Mouse 2	Mouse 3	Mouse 4	Mouse 5	Average		Mouse 1	Mouse 2	Mouse 3	Mouse 4	Mouse 5	Average
	26.262	26.643	25.897	27.812	24.418	26.2064		28.56	26.765	25.675	24.909	26.185	26.4188
Panel K: 30-week and cumulative Intake KHK-A KO	g/kg
Left-Males	WT							KHK-A KO
Time (weeks)	Mice 1-6						Average	Mice 1-6						Average
0	0	0	0	0	0	0	0	0	0	0	0	0	0	0
1	1.4	1.8	1.7	1.8	1.7	1.7	1.68333	1.8	1.8	1.8	2.3	1.8	2	1.91667
2	1.5	1.7	1.8	2	2	1.8	1.8	2	2.1	1.7	2.3	1.7	1.9	1.95
3	1.5	1.6	1.6	2.3	1.7	2.1	1.8	2.1	2.1	1.8	2.1	1.6	1.7	1.9
4	1.6	1.7	1.6	2.4	1.6	1.8	1.78333	2.3	2.2	1.8	2.5	1.8	1.8	2.06667
5	1.6	1.7	1.8	2.3	1.5	1.9	1.8	2.2	2.3	1.5	2.3	1.9	1.8	2
6	1.4	1.7	1.7	2.2	1.6	1.7	1.71667	1.8	2.5	1.7	2	1.8	2.1	1.98333
7	1.3	1.8	1.6	2.2	1.6	1.5	1.66667	1.6	2.3	1.6	2.4	1.7	1.8	1.9
8	1.4	1.6	1.5	2	1.4	1.7	1.6	1.8	2.2	1.7	2.4	1.7	1.8	1.93333
9	1.5	1.8	1.8	2.1	1.6	1.8	1.76667	1.9	1.8	1.7	2.1	1.8	1.5	1.8
10	1.8	1.8	1.9	2.2	1.7	2	1.9	2.3	1.8	2	2.3	1.6	2	2
11	1.8	1.5	1.8	2.4	1.8	1.7	1.83333	2.2	1.9	2.2	2	1.6	2.3	2.03333
12	1.7	1.7	1.8	2.3	1.7	1.8	1.83333	2.3	2	1.7	2.1	1.5	1.8	1.9
13	1.6	1.7	1.7	2.1	1.7	1.9	1.78333	1.9	2.1	2	2.2	1.8	1.9	1.98333
14	1.7	2	1.9	2.2	1.6	2.3	1.95	1.9	2.3	1.7	2.1	1.7	1.8	1.91667
15	1.8	2.1	1.7	2.1	1.5	1.8	1.83333	1.7	2.3	1.6	2.4	1.7	1.9	1.93333
16	1.6	2	1.7	2.3	1.7	1.8	1.85	1.9	2.2	1.7	2.2	1.6	1.9	1.91667
17	1.6	2.3	1.6	1.9	1.7	1.7	1.8	1.7	2.1	1.8	2.1	1.8	2.2	1.95
18	1.6	2.4	1.8	2.1	1.8	1.8	1.91667	1.8	2	1.7	1.8	2	2.1	1.9
19	1.7	2.1	1.7	2.3	1.8	1.9	1.91667	1.8	2.1	1.8	1.8	1.7	1.5	1.78333
20	1.9	2.1	1.8	2.1	1.9	1.6	1.9	2	2.3	1.9	1.6	1.9	1.6	1.88333
21	1.6	2	1.9	1.8	1.7	1.7	1.78333	2.2	2.3	1.7	1.7	1.7	1.8	1.9
22	1.5	2.1	1.9	2.4	1.6	1.6	1.85	2.1	2.1	1.7	1.6	1.9	1.8	1.86667
23	2.8	1.8	1.8	2	1.7	1.8	1.98333	2.3	2.4	1.7	1.7	1.6	1.7	1.9
24	2.2	1.7	1.7	2.4	1.8	1.8	1.93333	2.4	0.3	1.8	1.7	1.7	1.9	1.63333
25	1.7	1.5	2	2.1	1.5	1.8	1.76667	2.1	2.1	1.8	1.9	1.8	1.8	1.91667
26	1.6	1.6	1.7	2	1.6	1.8	1.71667	1.8	2	1.6	1.7	1.8	2	1.81667
27	1.7	1.6	1.8	1.8	1.7	1.7	1.71667	1.9	2.1	1.7	1.7	1.9	2	1.88333
28	2	1.7	2.2	1.9	1.9	1.9	1.93333	1.7	2.2	1.9	1.9	1.7	1.9	1.88333
29	1.8	1.6	1.9	2	1.8	1.8	1.81667	1.9	1.8	2	1.7	1.8	1.8	1.83333
30	1.9	1.7	1.6	1.8	1.8	1.9	1.78333	2	2.3	2.2	1.8	1.9	1.9	2.01667
Right- Females	WT							KHK-A KO
Time (weeks)	Mice 1-6							Mice 1-6
0	0	0	0	0	0	0	Average	0	0	0	0	0	0	Average
1	3	3.3	3	3.3	3.7	2.7	3.16667	2.8	2.8	3	3.3	3.6	2.7	3.03333
2	3.1	3.2	3.2	3.2	3.8	2.6	3.18333	3	2.8	3.1	3.2	3.5	2.6	3.03333
3	3.2	3.2	3.5	3.5	3.5	2.7	3.26667	3.6	2.7	2.7	2.7	3.5	2.7	2.98333
4	3	3	3.5	3.5	3.42	2.8	3.20333	3.1	2.8	2.8	2.5	3.3	2.8	2.88333
5	3.3	3.4	3.4	3.5	3.3	2.6	3.25	2.4	2.9	2.8	2.7	3.5	2.9	2.86667
6	3.4	3.1	3.5	3.5	3	2.7	3.2	2.6	2.6	2.6	2.7	3.6	2.6	2.78333
7	2.8	3.4	3.6	3.2	3.4	2.6	3.16667	2.7	3.3	2.93	2.8	3.43	2.6	2.96
8	3.1	3.2	3.6	3.5	3.6	2.7	3.28333	2.8	3.5	3	2.9	3.3	2.5	3
9	3.2	3.2	3.6	3.5	3.6	2.5	3.26667	3	3.3	3.4	3.1	3.5	2.6	3.15
10	3.3	3	3.2	3.3	3.4	2.8	3.16667	3.6	3.4	3.2	3.4	3.3	2.7	3.26667
11	3.2	3	3.5	3.4	3.1	2.6	3.13333	2.6	3.1	3.2	2.6	3.2	2.8	2.91667
12	3.1	3.3	3.3	3.32	3	2.7	3.12	2.6	3.1	3.3	2.9	3.4	2.9	3.03333
13	3.4	3	3.4	3.4	2.5	2.9	3.1	2.7	3.2	3.4	2.8	3.5	3	3.1
14	3.4	3.2	3.2	3.5	2.7	2.6	3.1	2.7	3.2	3.4	2.8	3.5	2.5	3.01667
15	3.3	3.3	3.6	3.5	2.7	2.7	3.18333	2.8	3.4	3.2	2.9	3.2	2.6	3.01667
16	3.2	3.4	3.5	3.2	2.8	2.7	3.13333	2.6	2.5	3.2	2.6	3.7	3	2.93333
17	3.1	3.4	3.5	4.3	2.6	2.5	3.23333	3.3	2.6	3	2.8	3.5	2.6	2.96667
18	3.2	3.4	3.2	3.5	2.7	2.6	3.1	3.2	2.8	3.1	2.7	3.6	2.8	3.03333
19	3	3.2	3.5	3.4	2.8	2.8	3.11667	3.4	2.8	3.1	2.5	3.2	2.7	2.95
20	3	3.1	3.3	3.7	2.8	2.8	3.11667	3.4	2.9	3.1	2.8	3.6	3	3.13333
21	3.2	3.2	3.2	3.7	2.8	2.7	3.13333	3.1	2.6	3.5	2.8	3.5	2.7	3.03333
22	3.4	2.7	3.4	3.6	2.7	2.8	3.1	3.4	2.8	3.4	2.8	3.5	2.7	3.1
23	3.2	2.9	3.2	3.7	2.7	2.8	3.08333	3	3.1	3.2	2.7	3.4	2.9	3.05
24	2.9	2.8	3.4	3.8	2.9	2.9	3.11667	3.2	2.7	2.8	2.9	3.5	2.7	2.96667
25	2.7	2.8	3.4	3.98	2.8	2.5	3.03	3.5	2.8	3	3.2	3.2	2.7	3.06667
26	2.8	2.9	3.5	3.8	2.8	2.7	3.08333	3.4	2.7	3.2	2.7	3.1	2.7	2.96667
27	2.7	3	3.5	3.9	3	2.7	3.13333	3.4	2.8	3.1	3.2	3.1	2.7	3.05
28	2.7	3.4	3.2	3.7	2.6	2.8	3.06667	3.1	3.1	3	3.2	3.3	2.5	3.03333
29	2.9	3.1	3.4	3.8	2.6	2.7	3.08333	3.1	3	3.2	3.1	3.1	2.8	3.05
30	3	3.1	3.2	3.9	2.8	2.8	3.13333	2.7	3.3	3.1	3.5	3	2.8	3.06667
							#DIV/0!							#DIV/0!

## Sheet: Extended Data 2
Panel A Locomotor PreTest WT vs KHK-A/C KO
	WT					KHK-A/C KO
Time (x10 min)	Mouse 1	Mouse 2	Mouse 3	Mouse 4	Mouse 5	Mouse 1	Mouse 2	Mouse 3	Mouse 4	Mouse 5
1	1395.17	1500.03	1632.8	1760.22	2123.53	1747.04	2265.68	1869.19	1995.75	2545.43
2	769.95	1282.94	1323.06	847.33	1231.76	1284.1	1270.22	1262.11	1270.89	1569.63
3	1003.72	1053.22	1066.48	1258.16	867.52	1233.67	1079.09	983.72	1195.85	1324.02
4	1049.2	688.94	1145.89	714.07	829.5	1081.65	1295.72	1073.77	931.74	746.92
5	984.07	741.36	825.86	891.75	933.53	1056.81	965.55	323.78	683.27	1409.14
6	944.97	939.77	773.61	613.64	901.3	998.31	949.81	667.62	1129.06	672.68
7	860.18	699.14	645.84	545.04	405.17	952.99	903.49	814.89	613.7	1196.02
8	1025.95	835.92	344.35	838.46	841.95	691.13	717.23	558.22	799.62	865.78
9	961.73	904.47	319.93	737.8	554.94	761.42	682.98	122.48	299.59	677.6
10	884.27	640.05	301.63	464.56	648.53	902.04	1122.67	579.01	712.72	850.43
11	1014.71	654.09	304.59	638.41	757.31	613.94	589.55	141.92	41.01	962.85
12	1220.12	654.04	425.44	558.66	709.19	742.79	689.3	595.48	678.06	746.29

## Sheet: Extended Data 3
Panel B: LORR
Top-Males
Naïve	WT						KHK-A/C KO
	Mouse 1	Mouse 2	Mouse 3	Mouse 4	Mouse 5	Average	Mouse 1	Mouse 2	Mouse 3	Mouse 4	Mouse 5	Average
minutes	44.32	45.16	42.12	37.56	41.12	42.056	51.32	44.35	48.23	47.74	36.12	45.552
EtOH conditioned	WT						KHK-A/C KO
	Mouse 1	Mouse 2	Mouse 3	Mouse 4	Mouse 5	Average	Mouse 1	Mouse 2	Mouse 3	Mouse 4	Mouse 5	Average
minutes	36.12	31.25	40.23	33.34	35.09	35.206	41.12	46.36	48.35	49.56	42.06	45.49
					Naïve vs EtOH contioned	0.837122					Naïve vs EtOH contioned	0.998639
Bottom-Females
Naïve	WT						KHK-A/C KO
	Mouse 1	Mouse 2	Mouse 3	Mouse 4	Mouse 5	Average	Mouse 1	Mouse 2	Mouse 3	Mouse 4	Mouse 5	Average
minutes	42.12	37.15	35.42	30.23	32.48	35.48	40.36	40.12	35.55	34.52	45.12	39.134
EtOH conditioned	WT						KHK-A/C KO
	Mouse 1	Mouse 2	Mouse 3	Mouse 4	Mouse 5	Average	Mouse 1	Mouse 2	Mouse 3	Mouse 4	Mouse 5	Average
minutes	30.12	28.75	32.45	31.12	28.35	30.158	34.52	35.67	33.21	38.41	33.33	35.028
					Naïve vs EtOH contioned	0.85					Naïve vs EtOH contioned	0.895078
Panel C: Body temperature
Top-Males
Naïve	WT						KHK-A/C KO
Time (min)	Mouse 1	Mouse 2	Mouse 3	Mouse 4	Mouse 5	Average	Mouse 1	Mouse 2	Mouse 3	Mouse 4	Mouse 5	Average
0	37.4	37.4	37.3	37.2	37.5	37.36	37.3	37.5	37.4	37.2	37.1	37.3
60	35.2	34.6	34.8	35	34.6	34.84	34.7	34.8	35.1	34.6	34.8	34.8
120	35.5	35.6	34.7	34.9	35.3	35.2	35.4	35.4	34.9	34.7	35	35.08
180	35.8	35.7	35.8	36	35.5	35.76	35.6	35.5	34.9	35.8	35.9	35.54
240	36.2	35.7	35.8	35.2	36.2	35.82	36.3	36.3	35.9	35.5	35.9	35.98
300	36.8	36.5	36.3	36.4	36.7	36.54	35.9	36.8	36.7	36.4	36.3	36.42
360	37.2	37	36.8	36.8	37.5	37.06	36.8	37.3	37.2	37.3	37	37.12
EtOH-conditioned	WT						KHK-A/C KO
Time (min)	Mouse 1	Mouse 2	Mouse 3	Mouse 4	Mouse 5	Average	Mouse 1	Mouse 2	Mouse 3	Mouse 4	Mouse 5	Average
0	37.2	37.2	37.3	37.4	37.3	37.28	37.7	37.4	37.4	37.5	37.3	37.46
60	36.2	35.6	35.7	35.4	35.2	35.62	34.8	35.4	34.3	35.2	35.6	35.06
120	35.7	35.9	35.6	35.4	35.8	35.68	34.9	35.2	35.3	34.7	35.7	35.16
180	36.3	36.7	36.4	36.4	36.2	36.4	35.8	35.7	35.8	36	35.3	35.72
240	36.7	37	36.8	36.6	36.8	36.78	36.4	36	36.2	35.4	35.6	35.92
300	37	36.7	36.2	36.8	36.9	36.72	36.5	36.3	35.7	35.8	35.6	35.98
360	37.2	37.4	37.4	37.3	37.4	37.34	36.7	36.8	37	37.3	37.4	37.04
Bottom-Females
Naïve	WT						KHK-A/C KO
Time (min)	Mouse 1	Mouse 2	Mouse 3	Mouse 4	Mouse 5	Average	Mouse 1	Mouse 2	Mouse 3	Mouse 4	Mouse 5	Average
0	37.2	37.4	37.1	37.4	37.3	37.28	37.1	37.3	37.1	37.4	37.2	37.22
60	35.4	34.6	34.7	35.4	35.1	35.04	34.7	34.7	34.6	35.6	35.5	35.02
120	35.8	36	36	35.7	35.4	35.78	35	35.8	35.2	35.9	35	35.38
180	36.3	36.4	36	36	35.5	36.04	36.4	36.3	36.2	36	35.7	36.12
240	36.8	36.5	36.6	36.8	36.9	36.72	36.4	36.6	36.6	35.9	36.4	36.38
300	37	37.1	36.5	36.7	37.2	36.9	36.9	36.8	36.7	36.8	36.9	36.82
360	37.2	37.4	37.4	37.1	37.3	37.28	37	37.3	37.4	37.2	37.2	37.22
EtOH-conditioned	WT						KHK-A/C KO
Time (min)	Mouse 1	Mouse 2	Mouse 3	Mouse 4	Mouse 5	Average	Mouse 1	Mouse 2	Mouse 3	Mouse 4	Mouse 5	Average
0	37.3	37.3	37.3	37.1	37.2	37.24	37.2	37.1	37	37.3	37	37.12
60	35.7	35.8	36.3	36.1	36.1	36	34.9	35.1	35.4	35.2	34.8	35.08
120	36.2	36.1	35.6	35.8	35.9	35.92	35.4	35.2	35.6	35.5	35.5	35.44
180	36.4	36.4	36.1	36.3	36.4	36.32	35.8	35.9	35.6	36	36	35.86
240	36.7	37	37.1	36.4	36.2	36.68	36.3	36	35.7	35.4	35.3	35.74
300	37	37.1	37	37.1	36.4	36.92	36.4	35.9	36.5	35.9	36.8	36.3
360	37.3	37.4	37.2	37.1	36.9	37.18	36.7	37	37	36.4	37.1	36.84
Panel E KHK actitivty WT vs Het vs KHK-A/C KO
Liver								Wild Type Ethanol 0%				KHK-A/C Het				KHK-A/C KO
		Wild type	KHK-A/C Het	KHK-A/C KO				515 nm Absorbance				515 nm Absorbance				515 nm Absorbance
								OD t0	OD t30'			OD t0	OD t30'			OD t0	OD t30'
	Mouse 1	57.0694	45.0617	7.02635			Mouse 1	0.778	0.334		Mouse 1	0.81	0.445		Mouse 1	0.797	0.741
	Mouse 2	41.7488	43.7788	4.63847			Mouse 2	0.812	0.473		Mouse 2	0.868	0.488		Mouse 2	0.733	0.699
	Mouse 3	51.0455	49.8783	9.82143			Mouse 3	0.813	0.398		Mouse 3	0.822	0.412		Mouse 3	0.784	0.707
	Mouse 4	41.6079	35.705	5.10585			Mouse 4	0.709	0.414		Mouse 4	0.773	0.497		Mouse 4	0.803	0.762
Panel F Preference Ratio WT vs Het vs KHK-A/C KO
	WT								KHK-A/C Het							KHK-A/C KO
EtOH (%)	Mouse 1	Mouse 2	Mouse 3	Mouse 4	Mouse 5	Mouse 6	Average	EtOH	Mouse 1	Mouse 2	Mouse 3	Mouse 4	Mouse 5	Mouse 6	Average	Mouse 1	Mouse 2	Mouse 3	Mouse 4	Mouse 5	Mouse 6	Average
0	45.5	48.2	51.5	50.5	51.6	42.2	48.25	0	51.5	47.6	48.3	50	51.5	55.3	50.7	43.6	56.6	55.6	50.5	48.5	49	50.6333
3	46.6	50.3	55.3	52.6	43.6	50	49.7333	3	43.6	40.6	43.6	51.3	52.3	46.6	46.3333	26.6	31.6	33.6	35.3	26.6	32.6	31.05
6	41.6	35.6	33.6	36.6	40.6	46.6	39.1	6	40.6	47.6	41.6	55.6	46.6	46.6	46.4333	20.5	17.6	26.6	30.3	16.6	22.5	22.35
10	33.3	36.6	40.6	41.3	34.6	35.6	37	10	33.6	36.6	37.3	40.6	35.6	40.6	37.3833	2.6	4	5	3.3	6.6	5	4.41667
PanelG Cumulative EtOH Intake WT vs Het vs KHK-A/C KO
	WT			KHK-A/C Het			KHK-A/C KO
Mouse 1	13.75		Mouse 1	14.12		Mouse 1	2.45
Mouse 2	12.75		Mouse 2	9.12		Mouse 2	1.65
Mouse 3	14.16		Mouse 3	13.65		Mouse 3	1.78
Mouse 4	15.56		Mouse 4	11.67		Mouse 4	1.45
Mouse 5	15.87		Mouse 5	13.56		Mouse 5	5.12
Mouse 6	16.12		Mouse 6	14.78		Mouse 6	2.73
Avereage	14.7017		Avereage	12.8167		Avereage	2.53

[truncated: 5 more sheets: Extended Data 4, Extended Data 5, Extended Data 6, Extended Data 7, Extended Data 8]
